# Supplementary material for: E2F1 proteolysis via SCF‐cyclin F underlies synthetic lethality between cyclin F loss and Chk1 inhibition
Source: EMBO J. 2019 Aug 19;38(20):e101443. doi: 10.15252/embj.2018101443 (PMC6792013; doi:10.15252/embj.2018101443)
Supplement: Supplementary file 2 — Dataset EV1 [file EMBJ-38-e101443-s002.xlsx]

## Sheet: WT HeLa
Well	compound name	Plate	Barcode	Well	Signal	-bkgd	Plate	Barcode	Well	Signal	-bkgd	Plate	Barcode	Well	Signal	-bkgd	Plate	Barcode	Well	Signal	-bkgd	Plate	Barcode	Well	Signal	-bkgd	Plate	Barcode	Well	Signal	-bkgd		bkgd
A01	empty	1	WT_KCGS_100nM_R1	A01	6435463	5728809	2	WT_KCGS_100nM_R2	A01	6907192	6200538	3	WT_KCGS_1uM_R1	A01	6661134	5954480	4	WT_KCGS_1uM_R2	A01	6726525	6019871	5	WT_KCGS_10uM_R1	A01	6859902	6153248	6	WT_KCGS_10uM_R2	A01	6277927	5571273		706654
A02	DMSO	1	WT_KCGS_100nM_R1	A02	6420187	5713533	2	WT_KCGS_100nM_R2	A02	6558148	5851494	3	WT_KCGS_1uM_R1	A02	6499797	5793143	4	WT_KCGS_1uM_R2	A02	6312512	5605858	5	WT_KCGS_10uM_R1	A02	6268627	5561973	6	WT_KCGS_10uM_R2	A02	6118937	5412283
A03	GSK2297428	1	WT_KCGS_100nM_R1	A03	6574163	5867509	2	WT_KCGS_100nM_R2	A03	6545405	5838751	3	WT_KCGS_1uM_R1	A03	6525991	5819337	4	WT_KCGS_1uM_R2	A03	6242008	5535354	5	WT_KCGS_10uM_R1	A03	6496897	5790243	6	WT_KCGS_10uM_R2	A03	5727210	5020556
A04	GW406108X	1	WT_KCGS_100nM_R1	A04	6400936	5694282	2	WT_KCGS_100nM_R2	A04	6478200	5771546	3	WT_KCGS_1uM_R1	A04	6175771	5469117	4	WT_KCGS_1uM_R2	A04	6303071	5596417	5	WT_KCGS_10uM_R1	A04	5158432	4451778	6	WT_KCGS_10uM_R2	A04	4760148	4053494
A05	GW300660X	1	WT_KCGS_100nM_R1	A05	6475259	5768605	2	WT_KCGS_100nM_R2	A05	6247078	5540424	3	WT_KCGS_1uM_R1	A05	6238183	5531529	4	WT_KCGS_1uM_R2	A05	6270804	5564150	5	WT_KCGS_10uM_R1	A05	6104483	5397829	6	WT_KCGS_10uM_R2	A05	5644911	4938257
A06	ERK5-IN-1	1	WT_KCGS_100nM_R1	A06	6005667	5299013	2	WT_KCGS_100nM_R2	A06	5982452	5275798	3	WT_KCGS_1uM_R1	A06	5306453	4599799	4	WT_KCGS_1uM_R2	A06	5280806	4574152	5	WT_KCGS_10uM_R1	A06	1844134	1137480	6	WT_KCGS_10uM_R2	A06	1544808	838154
A07	XMD8-92	1	WT_KCGS_100nM_R1	A07	6220629	5513975	2	WT_KCGS_100nM_R2	A07	6466851	5760197	3	WT_KCGS_1uM_R1	A07	5795851	5089197	4	WT_KCGS_1uM_R2	A07	5946741	5240087	5	WT_KCGS_10uM_R1	A07	5035801	4329147	6	WT_KCGS_10uM_R2	A07	4626935	3920281
A08	GW867253	1	WT_KCGS_100nM_R1	A08	6320889	5614235	2	WT_KCGS_100nM_R2	A08	6313139	5606485	3	WT_KCGS_1uM_R1	A08	6144469	5437815	4	WT_KCGS_1uM_R2	A08	6176741	5470087	5	WT_KCGS_10uM_R1	A08	4289449	3582795	6	WT_KCGS_10uM_R2	A08	3729810	3023156
A09	GW416981X	1	WT_KCGS_100nM_R1	A09	6465205	5758551	2	WT_KCGS_100nM_R2	A09	6546174	5839520	3	WT_KCGS_1uM_R1	A09	5241948	4535294	4	WT_KCGS_1uM_R2	A09	4469666	3763012	5	WT_KCGS_10uM_R1	A09	2455783	1749129	6	WT_KCGS_10uM_R2	A09	2303941	1597287
A10	GW810372X	1	WT_KCGS_100nM_R1	A10	5332912	4626258	2	WT_KCGS_100nM_R2	A10	6634283	5927629	3	WT_KCGS_1uM_R1	A10	6047375	5340721	4	WT_KCGS_1uM_R2	A10	2976704	2270050	5	WT_KCGS_10uM_R1	A10	2824706	2118052	6	WT_KCGS_10uM_R2	A10	2615159	1908505
A11	GSK312879	1	WT_KCGS_100nM_R1	A11	6399164	5692510	2	WT_KCGS_100nM_R2	A11	6583466	5876812	3	WT_KCGS_1uM_R1	A11	6291416	5584762	4	WT_KCGS_1uM_R2	A11	6133700	5427046	5	WT_KCGS_10uM_R1	A11	6200069	5493415	6	WT_KCGS_10uM_R2	A11	5535914	4829260
A12	TPKI-72	1	WT_KCGS_100nM_R1	A12	6289535	5582881	2	WT_KCGS_100nM_R2	A12	6763709	6057055	3	WT_KCGS_1uM_R1	A12	6245355	5538701	4	WT_KCGS_1uM_R2	A12	6388509	5681855	5	WT_KCGS_10uM_R1	A12	5533958	4827304	6	WT_KCGS_10uM_R2	A12	5265897	4559243
A13	GW282449A	1	WT_KCGS_100nM_R1	A13	6510798	5804144	2	WT_KCGS_100nM_R2	A13	6637334	5930680	3	WT_KCGS_1uM_R1	A13	6190320	5483666	4	WT_KCGS_1uM_R2	A13	6254858	5548204	5	WT_KCGS_10uM_R1	A13	5589642	4882988	6	WT_KCGS_10uM_R2	A13	5098782	4392128
A14	GSK2298859	1	WT_KCGS_100nM_R1	A14	5985003	5278349	2	WT_KCGS_100nM_R2	A14	6108408	5401754	3	WT_KCGS_1uM_R1	A14	5371584	4664930	4	WT_KCGS_1uM_R2	A14	5557732	4851078	5	WT_KCGS_10uM_R1	A14	4656079	3949425	6	WT_KCGS_10uM_R2	A14	4235863	3529209
A15	PFE-PKIS 25	1	WT_KCGS_100nM_R1	A15	6397611	5690957	2	WT_KCGS_100nM_R2	A15	6378954	5672300	3	WT_KCGS_1uM_R1	A15	6318204	5611550	4	WT_KCGS_1uM_R2	A15	6214957	5508303	5	WT_KCGS_10uM_R1	A15	6319743	5613089	6	WT_KCGS_10uM_R2	A15	6230426	5523772
A16	GW811761X	1	WT_KCGS_100nM_R1	A16	6518025	5811371	2	WT_KCGS_100nM_R2	A16	6445520	5738866	3	WT_KCGS_1uM_R1	A16	6267379	5560725	4	WT_KCGS_1uM_R2	A16	6034657	5328003	5	WT_KCGS_10uM_R1	A16	5742142	5035488	6	WT_KCGS_10uM_R2	A16	5858277	5151623
A17	BI00009348	1	WT_KCGS_100nM_R1	A17	6509890	5803236	2	WT_KCGS_100nM_R2	A17	6214760	5508106	3	WT_KCGS_1uM_R1	A17	5886863	5180209	4	WT_KCGS_1uM_R2	A17	6034761	5328107	5	WT_KCGS_10uM_R1	A17	4882688	4176034	6	WT_KCGS_10uM_R2	A17	4411858	3705204
A18	TPKI-105	1	WT_KCGS_100nM_R1	A18	6179862	5473208	2	WT_KCGS_100nM_R2	A18	6501064	5794410	3	WT_KCGS_1uM_R1	A18	6091866	5385212	4	WT_KCGS_1uM_R2	A18	6161545	5454891	5	WT_KCGS_10uM_R1	A18	6200734	5494080	6	WT_KCGS_10uM_R2	A18	5936748	5230094
A19	SB-693162	1	WT_KCGS_100nM_R1	A19	6320148	5613494	2	WT_KCGS_100nM_R2	A19	6430604	5723950	3	WT_KCGS_1uM_R1	A19	6068895	5362241	4	WT_KCGS_1uM_R2	A19	6236786	5530132	5	WT_KCGS_10uM_R1	A19	5569452	4862798	6	WT_KCGS_10uM_R2	A19	5036422	4329768
A20	GW784752X	1	WT_KCGS_100nM_R1	A20	5954039	5247385	2	WT_KCGS_100nM_R2	A20	5849363	5142709	3	WT_KCGS_1uM_R1	A20	5311695	4605041	4	WT_KCGS_1uM_R2	A20	5485241	4778587	5	WT_KCGS_10uM_R1	A20	4403241	3696587	6	WT_KCGS_10uM_R2	A20	4123529	3416875
A21	GW580509X	1	WT_KCGS_100nM_R1	A21	5909637	5202983	2	WT_KCGS_100nM_R2	A21	5782747	5076093	3	WT_KCGS_1uM_R1	A21	5870916	5164262	4	WT_KCGS_1uM_R2	A21	5685669	4979015	5	WT_KCGS_10uM_R1	A21	5481485	4774831	6	WT_KCGS_10uM_R2	A21	5105112	4398458
A22	SB-282975	1	WT_KCGS_100nM_R1	A22	6777013	6070359	2	WT_KCGS_100nM_R2	A22	6561738	5855084	3	WT_KCGS_1uM_R1	A22	6315041	5608387	4	WT_KCGS_1uM_R2	A22	6350130	5643476	5	WT_KCGS_10uM_R1	A22	6347219	5640565	6	WT_KCGS_10uM_R2	A22	6159402	5452748
A23	DMSO	1	WT_KCGS_100nM_R1	A23	6488765	5782111	2	WT_KCGS_100nM_R2	A23	6583065	5876411	3	WT_KCGS_1uM_R1	A23	6343966	5637312	4	WT_KCGS_1uM_R2	A23	6345633	5638979	5	WT_KCGS_10uM_R1	A23	6558583	5851929	6	WT_KCGS_10uM_R2	A23	6210498	5503844
A24	empty	1	WT_KCGS_100nM_R1	A24	6515288	5808634	2	WT_KCGS_100nM_R2	A24	6624943	5918289	3	WT_KCGS_1uM_R1	A24	6631372	5924718	4	WT_KCGS_1uM_R2	A24	6585215	5878561	5	WT_KCGS_10uM_R1	A24	6650594	5943940	6	WT_KCGS_10uM_R2	A24	6481381	5774727
B01	empty	1	WT_KCGS_100nM_R1	B01	6725776	6019122	2	WT_KCGS_100nM_R2	B01	6887775	6181121	3	WT_KCGS_1uM_R1	B01	6702748	5996094	4	WT_KCGS_1uM_R2	B01	6753176	6046522	5	WT_KCGS_10uM_R1	B01	6732981	6026327	6	WT_KCGS_10uM_R2	B01	6132166	5425512
B02	DMSO	1	WT_KCGS_100nM_R1	B02	6602679	5896025	2	WT_KCGS_100nM_R2	B02	6495502	5788848	3	WT_KCGS_1uM_R1	B02	6556524	5849870	4	WT_KCGS_1uM_R2	B02	6270478	5563824	5	WT_KCGS_10uM_R1	B02	6393597	5686943	6	WT_KCGS_10uM_R2	B02	6052455	5345801
B03	JNK-IN-7	1	WT_KCGS_100nM_R1	B03	5869426	5162772	2	WT_KCGS_100nM_R2	B03	5766043	5059389	3	WT_KCGS_1uM_R1	B03	1884501	1177847	4	WT_KCGS_1uM_R2	B03	2007425	1300771	5	WT_KCGS_10uM_R1	B03	2069622	1362968	6	WT_KCGS_10uM_R2	B03	1729081	1022427
B04	PFE-PKIS 39	1	WT_KCGS_100nM_R1	B04	6282303	5575649	2	WT_KCGS_100nM_R2	B04	6409239	5702585	3	WT_KCGS_1uM_R1	B04	6468674	5762020	4	WT_KCGS_1uM_R2	B04	6461265	5754611	5	WT_KCGS_10uM_R1	B04	6124069	5417415	6	WT_KCGS_10uM_R2	B04	5623586	4916932
B05	GSK1122999	1	WT_KCGS_100nM_R1	B05	6423342	5716688	2	WT_KCGS_100nM_R2	B05	6558399	5851745	3	WT_KCGS_1uM_R1	B05	6426423	5719769	4	WT_KCGS_1uM_R2	B05	6403538	5696884	5	WT_KCGS_10uM_R1	B05	4618829	3912175	6	WT_KCGS_10uM_R2	B05	3855445	3148791
B06	DDR1-in-1	1	WT_KCGS_100nM_R1	B06	6366694	5660040	2	WT_KCGS_100nM_R2	B06	6629848	5923194	3	WT_KCGS_1uM_R1	B06	5993490	5286836	4	WT_KCGS_1uM_R2	B06	5712836	5006182	5	WT_KCGS_10uM_R1	B06	1088345	381691	6	WT_KCGS_10uM_R2	B06	965216	258562
B07	BI00604564	1	WT_KCGS_100nM_R1	B07	6685695	5979041	2	WT_KCGS_100nM_R2	B07	6933720	6227066	3	WT_KCGS_1uM_R1	B07	6758691	6052037	4	WT_KCGS_1uM_R2	B07	6614536	5907882	5	WT_KCGS_10uM_R1	B07	5967946	5261292	6	WT_KCGS_10uM_R2	B07	5024578	4317924
B08	CCT244747	1	WT_KCGS_100nM_R1	B08	6236783	5530129	2	WT_KCGS_100nM_R2	B08	7035519	6328865	3	WT_KCGS_1uM_R1	B08	5834950	5128296	4	WT_KCGS_1uM_R2	B08	5920285	5213631	5	WT_KCGS_10uM_R1	B08	2515908	1809254	6	WT_KCGS_10uM_R2	B08	2378547	1671893
B09	GW868318	1	WT_KCGS_100nM_R1	B09	6467110	5760456	2	WT_KCGS_100nM_R2	B09	6833901	6127247	3	WT_KCGS_1uM_R1	B09	6333937	5627283	4	WT_KCGS_1uM_R2	B09	6305246	5598592	5	WT_KCGS_10uM_R1	B09	6343483	5636829	6	WT_KCGS_10uM_R2	B09	5397012	4690358
B10	GW572399X	1	WT_KCGS_100nM_R1	B10	6428225	5721571	2	WT_KCGS_100nM_R2	B10	6911676	6205022	3	WT_KCGS_1uM_R1	B10	6175110	5468456	4	WT_KCGS_1uM_R2	B10	6059192	5352538	5	WT_KCGS_10uM_R1	B10	5475868	4769214	6	WT_KCGS_10uM_R2	B10	4925904	4219250
B11	GSK336313	1	WT_KCGS_100nM_R1	B11	6467372	5760718	2	WT_KCGS_100nM_R2	B11	6661563	5954909	3	WT_KCGS_1uM_R1	B11	6459731	5753077	4	WT_KCGS_1uM_R2	B11	6310550	5603896	5	WT_KCGS_10uM_R1	B11	6509031	5802377	6	WT_KCGS_10uM_R2	B11	5820904	5114250
B12	GSK2283293	1	WT_KCGS_100nM_R1	B12	6469802	5763148	2	WT_KCGS_100nM_R2	B12	6643525	5936871	3	WT_KCGS_1uM_R1	B12	6418910	5712256	4	WT_KCGS_1uM_R2	B12	5941530	5234876	5	WT_KCGS_10uM_R1	B12	5605546	4898892	6	WT_KCGS_10uM_R2	B12	5011678	4305024
B13	GSK579289A	1	WT_KCGS_100nM_R1	B13	2747688	2041034	2	WT_KCGS_100nM_R2	B13	3112513	2405859	3	WT_KCGS_1uM_R1	B13	2463833	1757179	4	WT_KCGS_1uM_R2	B13	2944671	2238017	5	WT_KCGS_10uM_R1	B13	2215443	1508789	6	WT_KCGS_10uM_R2	B13	2205903	1499249
B14	GSK2288359	1	WT_KCGS_100nM_R1	B14	6381654	5675000	2	WT_KCGS_100nM_R2	B14	6539358	5832704	3	WT_KCGS_1uM_R1	B14	6026095	5319441	4	WT_KCGS_1uM_R2	B14	5902320	5195666	5	WT_KCGS_10uM_R1	B14	5719041	5012387	6	WT_KCGS_10uM_R2	B14	5020868	4314214
B15	PFE-PKIS 34	1	WT_KCGS_100nM_R1	B15	6380625	5673971	2	WT_KCGS_100nM_R2	B15	6862341	6155687	3	WT_KCGS_1uM_R1	B15	6158326	5451672	4	WT_KCGS_1uM_R2	B15	6195861	5489207	5	WT_KCGS_10uM_R1	B15	6338377	5631723	6	WT_KCGS_10uM_R2	B15	5534560	4827906
B16	XMD-17-51	1	WT_KCGS_100nM_R1	B16	5024463	4317809	2	WT_KCGS_100nM_R2	B16	5370364	4663710	3	WT_KCGS_1uM_R1	B16	4379674	3673020	4	WT_KCGS_1uM_R2	B16	4484662	3778008	5	WT_KCGS_10uM_R1	B16	2363228	1656574	6	WT_KCGS_10uM_R2	B16	2140528	1433874
B17	CCT251545	1	WT_KCGS_100nM_R1	B17	6730821	6024167	2	WT_KCGS_100nM_R2	B17	7440214	6733560	3	WT_KCGS_1uM_R1	B17	6343912	5637258	4	WT_KCGS_1uM_R2	B17	6596262	5889608	5	WT_KCGS_10uM_R1	B17	5849605	5142951	6	WT_KCGS_10uM_R2	B17	5324361	4617707
B18	SB-708998	1	WT_KCGS_100nM_R1	B18	6478176	5771522	2	WT_KCGS_100nM_R2	B18	6704069	5997415	3	WT_KCGS_1uM_R1	B18	5923022	5216368	4	WT_KCGS_1uM_R2	B18	5974019	5267365	5	WT_KCGS_10uM_R1	B18	5593621	4886967	6	WT_KCGS_10uM_R2	B18	5315567	4608913
B19	SB-633825	1	WT_KCGS_100nM_R1	B19	6208773	5502119	2	WT_KCGS_100nM_R2	B19	6743749	6037095	3	WT_KCGS_1uM_R1	B19	5571870	4865216	4	WT_KCGS_1uM_R2	B19	5646599	4939945	5	WT_KCGS_10uM_R1	B19	4915391	4208737	6	WT_KCGS_10uM_R2	B19	4463579	3756925
B20	GW780159X	1	WT_KCGS_100nM_R1	B20	6083482	5376828	2	WT_KCGS_100nM_R2	B20	6638199	5931545	3	WT_KCGS_1uM_R1	B20	5203676	4497022	4	WT_KCGS_1uM_R2	B20	5362567	4655913	5	WT_KCGS_10uM_R1	B20	4888843	4182189	6	WT_KCGS_10uM_R2	B20	4657617	3950963
B21	GW525701	1	WT_KCGS_100nM_R1	B21	2532181	1825527	2	WT_KCGS_100nM_R2	B21	3183486	2476832	3	WT_KCGS_1uM_R1	B21	2627379	1920725	4	WT_KCGS_1uM_R2	B21	2954133	2247479	5	WT_KCGS_10uM_R1	B21	2786257	2079603	6	WT_KCGS_10uM_R2	B21	2612911	1906257
B22	SB-735464	1	WT_KCGS_100nM_R1	B22	6759138	6052484	2	WT_KCGS_100nM_R2	B22	6514906	5808252	3	WT_KCGS_1uM_R1	B22	5877020	5170366	4	WT_KCGS_1uM_R2	B22	5863775	5157121	5	WT_KCGS_10uM_R1	B22	2833411	2126757	6	WT_KCGS_10uM_R2	B22	2858808	2152154
B23	DMSO	1	WT_KCGS_100nM_R1	B23	6765250	6058596	2	WT_KCGS_100nM_R2	B23	6842685	6136031	3	WT_KCGS_1uM_R1	B23	6409217	5702563	4	WT_KCGS_1uM_R2	B23	6294128	5587474	5	WT_KCGS_10uM_R1	B23	6683599	5976945	6	WT_KCGS_10uM_R2	B23	6101874	5395220
B24	empty	1	WT_KCGS_100nM_R1	B24	6468123	5761469	2	WT_KCGS_100nM_R2	B24	6701811	5995157	3	WT_KCGS_1uM_R1	B24	6610965	5904311	4	WT_KCGS_1uM_R2	B24	6639891	5933237	5	WT_KCGS_10uM_R1	B24	6840717	6134063	6	WT_KCGS_10uM_R2	B24	6743189	6036535
C01	empty	1	WT_KCGS_100nM_R1	C01	6541945	5835291	2	WT_KCGS_100nM_R2	C01	6940703	6234049	3	WT_KCGS_1uM_R1	C01	6734660	6028006	4	WT_KCGS_1uM_R2	C01	6683222	5976568	5	WT_KCGS_10uM_R1	C01	6792245	6085591	6	WT_KCGS_10uM_R2	C01	6376030	5669376
C02	DMSO	1	WT_KCGS_100nM_R1	C02	6467301	5760647	2	WT_KCGS_100nM_R2	C02	6857433	6150779	3	WT_KCGS_1uM_R1	C02	6912949	6206295	4	WT_KCGS_1uM_R2	C02	6662577	5955923	5	WT_KCGS_10uM_R1	C02	6351631	5644977	6	WT_KCGS_10uM_R2	C02	5897599	5190945
C03	TPKI-85	1	WT_KCGS_100nM_R1	C03	6478917	5772263	2	WT_KCGS_100nM_R2	C03	6639536	5932882	3	WT_KCGS_1uM_R1	C03	6461471	5754817	4	WT_KCGS_1uM_R2	C03	6288518	5581864	5	WT_KCGS_10uM_R1	C03	5690699	4984045	6	WT_KCGS_10uM_R2	C03	5101004	4394350
C04	PFE-PKIS 40	1	WT_KCGS_100nM_R1	C04	5252298	4545644	2	WT_KCGS_100nM_R2	C04	5134456	4427802	3	WT_KCGS_1uM_R1	C04	4289202	3582548	4	WT_KCGS_1uM_R2	C04	4285084	3578430	5	WT_KCGS_10uM_R1	C04	2610223	1903569	6	WT_KCGS_10uM_R2	C04	2436753	1730099
C05	PFE-PKIS 12	1	WT_KCGS_100nM_R1	C05	6314596	5607942	2	WT_KCGS_100nM_R2	C05	6359925	5653271	3	WT_KCGS_1uM_R1	C05	6191183	5484529	4	WT_KCGS_1uM_R2	C05	6189383	5482729	5	WT_KCGS_10uM_R1	C05	2751993	2045339	6	WT_KCGS_10uM_R2	C05	1591927	885273
C06	GNF-5	1	WT_KCGS_100nM_R1	C06	6376457	5669803	2	WT_KCGS_100nM_R2	C06	6538213	5831559	3	WT_KCGS_1uM_R1	C06	6543118	5836464	4	WT_KCGS_1uM_R2	C06	6473582	5766928	5	WT_KCGS_10uM_R1	C06	6250998	5544344	6	WT_KCGS_10uM_R2	C06	5657887	4951233
C07	BI00133844	1	WT_KCGS_100nM_R1	C07	6260797	5554143	2	WT_KCGS_100nM_R2	C07	6830640	6123986	3	WT_KCGS_1uM_R1	C07	6243596	5536942	4	WT_KCGS_1uM_R2	C07	6537279	5830625	5	WT_KCGS_10uM_R1	C07	5955179	5248525	6	WT_KCGS_10uM_R2	C07	5189936	4483282
C08	GW855857	1	WT_KCGS_100nM_R1	C08	5657413	4950759	2	WT_KCGS_100nM_R2	C08	6263430	5556776	3	WT_KCGS_1uM_R1	C08	5698215	4991561	4	WT_KCGS_1uM_R2	C08	5682371	4975717	5	WT_KCGS_10uM_R1	C08	5383900	4677246	6	WT_KCGS_10uM_R2	C08	4435549	3728895
C09	GW513184X	1	WT_KCGS_100nM_R1	C09	5884722	5178068	2	WT_KCGS_100nM_R2	C09	6685930	5979276	3	WT_KCGS_1uM_R1	C09	5871039	5164385	4	WT_KCGS_1uM_R2	C09	5901211	5194557	5	WT_KCGS_10uM_R1	C09	5454403	4747749	6	WT_KCGS_10uM_R2	C09	4924023	4217369
C10	VE-822	1	WT_KCGS_100nM_R1	C10	5494185	4787531	2	WT_KCGS_100nM_R2	C10	6116942	5410288	3	WT_KCGS_1uM_R1	C10	3624728	2918074	4	WT_KCGS_1uM_R2	C10	3454691	2748037	5	WT_KCGS_10uM_R1	C10	2863428	2156774	6	WT_KCGS_10uM_R2	C10	2283581	1576927
C11	SB-590885	1	WT_KCGS_100nM_R1	C11	6339067	5632413	2	WT_KCGS_100nM_R2	C11	6935910	6229256	3	WT_KCGS_1uM_R1	C11	6476990	5770336	4	WT_KCGS_1uM_R2	C11	6557132	5850478	5	WT_KCGS_10uM_R1	C11	1760010	1053356	6	WT_KCGS_10uM_R2	C11	1610266	903612
C12	CCT251921	1	WT_KCGS_100nM_R1	C12	6413226	5706572	2	WT_KCGS_100nM_R2	C12	6817985	6111331	3	WT_KCGS_1uM_R1	C12	6749982	6043328	4	WT_KCGS_1uM_R2	C12	6621868	5915214	5	WT_KCGS_10uM_R1	C12	5913364	5206710	6	WT_KCGS_10uM_R2	C12	5266828	4560174
C13	GSK1838705	1	WT_KCGS_100nM_R1	C13	5290234	4583580	2	WT_KCGS_100nM_R2	C13	5617642	4910988	3	WT_KCGS_1uM_R1	C13	5447311	4740657	4	WT_KCGS_1uM_R2	C13	5158775	4452121	5	WT_KCGS_10uM_R1	C13	4198794	3492140	6	WT_KCGS_10uM_R2	C13	2323129	1616475
C14	GSK2578215	1	WT_KCGS_100nM_R1	C14	6107006	5400352	2	WT_KCGS_100nM_R2	C14	6829629	6122975	3	WT_KCGS_1uM_R1	C14	6414792	5708138	4	WT_KCGS_1uM_R2	C14	6071867	5365213	5	WT_KCGS_10uM_R1	C14	5272864	4566210	6	WT_KCGS_10uM_R2	C14	4048969	3342315
C15	GW282974X	1	WT_KCGS_100nM_R1	C15	6237057	5530403	2	WT_KCGS_100nM_R2	C15	6753774	6047120	3	WT_KCGS_1uM_R1	C15	6417503	5710849	4	WT_KCGS_1uM_R2	C15	6390685	5684031	5	WT_KCGS_10uM_R1	C15	5146140	4439486	6	WT_KCGS_10uM_R2	C15	4362320	3655666
C16	GW434756X	1	WT_KCGS_100nM_R1	C16	6252442	5545788	2	WT_KCGS_100nM_R2	C16	6912645	6205991	3	WT_KCGS_1uM_R1	C16	6486781	5780127	4	WT_KCGS_1uM_R2	C16	6258974	5552320	5	WT_KCGS_10uM_R1	C16	5664561	4957907	6	WT_KCGS_10uM_R2	C16	5182052	4475398
C17	UNC-AA-1-0017	1	WT_KCGS_100nM_R1	C17	6160830	5454176	2	WT_KCGS_100nM_R2	C17	6882543	6175889	3	WT_KCGS_1uM_R1	C17	6348950	5642296	4	WT_KCGS_1uM_R2	C17	6053101	5346447	5	WT_KCGS_10uM_R1	C17	3242573	2535919	6	WT_KCGS_10uM_R2	C17	2913964	2207310
C18	GW830263A	1	WT_KCGS_100nM_R1	C18	6212646	5505992	2	WT_KCGS_100nM_R2	C18	6620380	5913726	3	WT_KCGS_1uM_R1	C18	6235164	5528510	4	WT_KCGS_1uM_R2	C18	6040219	5333565	5	WT_KCGS_10uM_R1	C18	4048720	3342066	6	WT_KCGS_10uM_R2	C18	3641241	2934587
C19	TPKI-26	1	WT_KCGS_100nM_R1	C19	2458073	1751419	2	WT_KCGS_100nM_R2	C19	3158056	2451402	3	WT_KCGS_1uM_R1	C19	2582829	1876175	4	WT_KCGS_1uM_R2	C19	2894125	2187471	5	WT_KCGS_10uM_R1	C19	1574908	868254	6	WT_KCGS_10uM_R2	C19	1207727	501073
C20	GW632580X	1	WT_KCGS_100nM_R1	C20	6513600	5806946	2	WT_KCGS_100nM_R2	C20	6743729	6037075	3	WT_KCGS_1uM_R1	C20	6610239	5903585	4	WT_KCGS_1uM_R2	C20	6292803	5586149	5	WT_KCGS_10uM_R1	C20	6420375	5713721	6	WT_KCGS_10uM_R2	C20	5927394	5220740
C21	GW651576X	1	WT_KCGS_100nM_R1	C21	6400738	5694084	2	WT_KCGS_100nM_R2	C21	6678377	5971723	3	WT_KCGS_1uM_R1	C21	6600027	5893373	4	WT_KCGS_1uM_R2	C21	6506119	5799465	5	WT_KCGS_10uM_R1	C21	6492480	5785826	6	WT_KCGS_10uM_R2	C21	6417933	5711279
C22	TPKI-58	1	WT_KCGS_100nM_R1	C22	6315301	5608647	2	WT_KCGS_100nM_R2	C22	6923353	6216699	3	WT_KCGS_1uM_R1	C22	6443163	5736509	4	WT_KCGS_1uM_R2	C22	6385787	5679133	5	WT_KCGS_10uM_R1	C22	6461650	5754996	6	WT_KCGS_10uM_R2	C22	6175085	5468431
C23	DMSO	1	WT_KCGS_100nM_R1	C23	6675729	5969075	2	WT_KCGS_100nM_R2	C23	7161036	6454382	3	WT_KCGS_1uM_R1	C23	6757525	6050871	4	WT_KCGS_1uM_R2	C23	6625654	5919000	5	WT_KCGS_10uM_R1	C23	6578864	5872210	6	WT_KCGS_10uM_R2	C23	6393718	5687064
C24	empty	1	WT_KCGS_100nM_R1	C24	6554662	5848008	2	WT_KCGS_100nM_R2	C24	6691237	5984583	3	WT_KCGS_1uM_R1	C24	6562086	5855432	4	WT_KCGS_1uM_R2	C24	6502093	5795439	5	WT_KCGS_10uM_R1	C24	6840607	6133953	6	WT_KCGS_10uM_R2	C24	6395056	5688402
D01	empty	1	WT_KCGS_100nM_R1	D01	6625329	5918675	2	WT_KCGS_100nM_R2	D01	6844749	6138095	3	WT_KCGS_1uM_R1	D01	6598074	5891420	4	WT_KCGS_1uM_R2	D01	6349261	5642607	5	WT_KCGS_10uM_R1	D01	6802117	6095463	6	WT_KCGS_10uM_R2	D01	6164797	5458143
D02	DMSO	1	WT_KCGS_100nM_R1	D02	6610811	5904157	2	WT_KCGS_100nM_R2	D02	6965110	6258456	3	WT_KCGS_1uM_R1	D02	6984936	6278282	4	WT_KCGS_1uM_R2	D02	6892884	6186230	5	WT_KCGS_10uM_R1	D02	6494501	5787847	6	WT_KCGS_10uM_R2	D02	6055023	5348369
D03	GSK583	1	WT_KCGS_100nM_R1	D03	6347466	5640812	2	WT_KCGS_100nM_R2	D03	6600560	5893906	3	WT_KCGS_1uM_R1	D03	6469993	5763339	4	WT_KCGS_1uM_R2	D03	6446015	5739361	5	WT_KCGS_10uM_R1	D03	6163261	5456607	6	WT_KCGS_10uM_R2	D03	5517874	4811220
D04	GW335962X	1	WT_KCGS_100nM_R1	D04	6446429	5739775	2	WT_KCGS_100nM_R2	D04	6656716	5950062	3	WT_KCGS_1uM_R1	D04	6624291	5917637	4	WT_KCGS_1uM_R2	D04	6522849	5816195	5	WT_KCGS_10uM_R1	D04	6382766	5676112	6	WT_KCGS_10uM_R2	D04	5933697	5227043
D05	PFE-PKIS 21	1	WT_KCGS_100nM_R1	D05	5991418	5284764	2	WT_KCGS_100nM_R2	D05	6241463	5534809	3	WT_KCGS_1uM_R1	D05	6030811	5324157	4	WT_KCGS_1uM_R2	D05	6277827	5571173	5	WT_KCGS_10uM_R1	D05	6018981	5312327	6	WT_KCGS_10uM_R2	D05	5591081	4884427
D06	BIBW3133BS	1	WT_KCGS_100nM_R1	D06	6288156	5581502	2	WT_KCGS_100nM_R2	D06	6579794	5873140	3	WT_KCGS_1uM_R1	D06	5694729	4988075	4	WT_KCGS_1uM_R2	D06	6076798	5370144	5	WT_KCGS_10uM_R1	D06	1193985	487331	6	WT_KCGS_10uM_R2	D06	842513	135859
D07	HG-10-102-01	1	WT_KCGS_100nM_R1	D07	6212995	5506341	2	WT_KCGS_100nM_R2	D07	6647899	5941245	3	WT_KCGS_1uM_R1	D07	6453521	5746867	4	WT_KCGS_1uM_R2	D07	6796571	6089917	5	WT_KCGS_10uM_R1	D07	6348149	5641495	6	WT_KCGS_10uM_R2	D07	5978533	5271879
D08	GW569293E	1	WT_KCGS_100nM_R1	D08	5953638	5246984	2	WT_KCGS_100nM_R2	D08	6258324	5551670	3	WT_KCGS_1uM_R1	D08	5863234	5156580	4	WT_KCGS_1uM_R2	D08	6144137	5437483	5	WT_KCGS_10uM_R1	D08	5544238	4837584	6	WT_KCGS_10uM_R2	D08	4734884	4028230
D09	GW412617	1	WT_KCGS_100nM_R1	D09	6214699	5508045	2	WT_KCGS_100nM_R2	D09	6744256	6037602	3	WT_KCGS_1uM_R1	D09	6182967	5476313	4	WT_KCGS_1uM_R2	D09	6567775	5861121	5	WT_KCGS_10uM_R1	D09	5740118	5033464	6	WT_KCGS_10uM_R2	D09	5195334	4488680
D10	TPKI-97	1	WT_KCGS_100nM_R1	D10	6415181	5708527	2	WT_KCGS_100nM_R2	D10	6847311	6140657	3	WT_KCGS_1uM_R1	D10	6452385	5745731	4	WT_KCGS_1uM_R2	D10	6853894	6147240	5	WT_KCGS_10uM_R1	D10	6572301	5865647	6	WT_KCGS_10uM_R2	D10	6399296	5692642
D11	TX-85-1	1	WT_KCGS_100nM_R1	D11	6336829	5630175	2	WT_KCGS_100nM_R2	D11	6662642	5955988	3	WT_KCGS_1uM_R1	D11	6394778	5688124	4	WT_KCGS_1uM_R2	D11	6735413	6028759	5	WT_KCGS_10uM_R1	D11	5076815	4370161	6	WT_KCGS_10uM_R2	D11	4180547	3473893
D12	CA93.0	1	WT_KCGS_100nM_R1	D12	6252513	5545859	2	WT_KCGS_100nM_R2	D12	6234754	5528100	3	WT_KCGS_1uM_R1	D12	3891980	3185326	4	WT_KCGS_1uM_R2	D12	3521173	2814519	5	WT_KCGS_10uM_R1	D12	2538123	1831469	6	WT_KCGS_10uM_R2	D12	2491515	1784861
D13	GSK872	1	WT_KCGS_100nM_R1	D13	6147373	5440719	2	WT_KCGS_100nM_R2	D13	6242830	5536176	3	WT_KCGS_1uM_R1	D13	5969893	5263239	4	WT_KCGS_1uM_R2	D13	5807603	5100949	5	WT_KCGS_10uM_R1	D13	5107856	4401202	6	WT_KCGS_10uM_R2	D13	4577793	3871139
D14	GSK2334470	1	WT_KCGS_100nM_R1	D14	5680121	4973467	2	WT_KCGS_100nM_R2	D14	5942667	5236013	3	WT_KCGS_1uM_R1	D14	5706247	4999593	4	WT_KCGS_1uM_R2	D14	5541362	4834708	5	WT_KCGS_10uM_R1	D14	4913829	4207175	6	WT_KCGS_10uM_R2	D14	4476170	3769516
D15	GW814408X	1	WT_KCGS_100nM_R1	D15	6004639	5297985	2	WT_KCGS_100nM_R2	D15	6336905	5630251	3	WT_KCGS_1uM_R1	D15	4727660	4021006	4	WT_KCGS_1uM_R2	D15	4560993	3854339	5	WT_KCGS_10uM_R1	D15	2225902	1519248	6	WT_KCGS_10uM_R2	D15	1993874	1287220
D16	BI00047804	1	WT_KCGS_100nM_R1	D16	5997754	5291100	2	WT_KCGS_100nM_R2	D16	6848981	6142327	3	WT_KCGS_1uM_R1	D16	6488581	5781927	4	WT_KCGS_1uM_R2	D16	6312108	5605454	5	WT_KCGS_10uM_R1	D16	5160588	4453934	6	WT_KCGS_10uM_R2	D16	4347792	3641138
D17	BIBF0846CL	1	WT_KCGS_100nM_R1	D17	6218257	5511603	2	WT_KCGS_100nM_R2	D17	6822277	6115623	3	WT_KCGS_1uM_R1	D17	6262520	5555866	4	WT_KCGS_1uM_R2	D17	6294390	5587736	5	WT_KCGS_10uM_R1	D17	5503676	4797022	6	WT_KCGS_10uM_R2	D17	4570385	3863731
D18	TPKI-100	1	WT_KCGS_100nM_R1	D18	6387176	5680522	2	WT_KCGS_100nM_R2	D18	6810534	6103880	3	WT_KCGS_1uM_R1	D18	6689157	5982503	4	WT_KCGS_1uM_R2	D18	6582667	5876013	5	WT_KCGS_10uM_R1	D18	6385595	5678941	6	WT_KCGS_10uM_R2	D18	5638039	4931385
D19	BI00865461	1	WT_KCGS_100nM_R1	D19	6520926	5814272	2	WT_KCGS_100nM_R2	D19	6834241	6127587	3	WT_KCGS_1uM_R1	D19	6434615	5727961	4	WT_KCGS_1uM_R2	D19	6342304	5635650	5	WT_KCGS_10uM_R1	D19	6431648	5724994	6	WT_KCGS_10uM_R2	D19	5410664	4704010
D20	BI2536	1	WT_KCGS_100nM_R1	D20	2560778	1854124	2	WT_KCGS_100nM_R2	D20	3076232	2369578	3	WT_KCGS_1uM_R1	D20	2940264	2233610	4	WT_KCGS_1uM_R2	D20	3044354	2337700	5	WT_KCGS_10uM_R1	D20	2339531	1632877	6	WT_KCGS_10uM_R2	D20	2001347	1294693
D21	SB-742609	1	WT_KCGS_100nM_R1	D21	6646670	5940016	2	WT_KCGS_100nM_R2	D21	6664419	5957765	3	WT_KCGS_1uM_R1	D21	6403550	5696896	4	WT_KCGS_1uM_R2	D21	6387558	5680904	5	WT_KCGS_10uM_R1	D21	6028991	5322337	6	WT_KCGS_10uM_R2	D21	5426882	4720228
D22	BIRB0876BS	1	WT_KCGS_100nM_R1	D22	6587726	5881072	2	WT_KCGS_100nM_R2	D22	6771335	6064681	3	WT_KCGS_1uM_R1	D22	6544613	5837959	4	WT_KCGS_1uM_R2	D22	6483644	5776990	5	WT_KCGS_10uM_R1	D22	6624189	5917535	6	WT_KCGS_10uM_R2	D22	6160150	5453496
D23	DMSO	1	WT_KCGS_100nM_R1	D23	6694380	5987726	2	WT_KCGS_100nM_R2	D23	7229803	6523149	3	WT_KCGS_1uM_R1	D23	6968584	6261930	4	WT_KCGS_1uM_R2	D23	6489979	5783325	5	WT_KCGS_10uM_R1	D23	6687814	5981160	6	WT_KCGS_10uM_R2	D23	6206978	5500324
D24	empty	1	WT_KCGS_100nM_R1	D24	6399945	5693291	2	WT_KCGS_100nM_R2	D24	7244374	6537720	3	WT_KCGS_1uM_R1	D24	6720636	6013982	4	WT_KCGS_1uM_R2	D24	6628682	5922028	5	WT_KCGS_10uM_R1	D24	6802409	6095755	6	WT_KCGS_10uM_R2	D24	6538020	5831366
E01	empty	1	WT_KCGS_100nM_R1	E01	6739887	6033233	2	WT_KCGS_100nM_R2	E01	7218851	6512197	3	WT_KCGS_1uM_R1	E01	6719288	6012634	4	WT_KCGS_1uM_R2	E01	6779147	6072493	5	WT_KCGS_10uM_R1	E01	6976268	6269614	6	WT_KCGS_10uM_R2	E01	6324713	5618059
E02	Control #1	1	WT_KCGS_100nM_R1	E02	3132036	2425382	2	WT_KCGS_100nM_R2	E02	3288420	2581766	3	WT_KCGS_1uM_R1	E02	2989556	2282902	4	WT_KCGS_1uM_R2	E02	3197330	2490676	5	WT_KCGS_10uM_R1	E02	3326907	2620253	6	WT_KCGS_10uM_R2	E02	2911930	2205276
E03	BIRZ0518XX	1	WT_KCGS_100nM_R1	E03	6693217	5986563	2	WT_KCGS_100nM_R2	E03	6528648	5821994	3	WT_KCGS_1uM_R1	E03	6712840	6006186	4	WT_KCGS_1uM_R2	E03	6657281	5950627	5	WT_KCGS_10uM_R1	E03	1529051	822397	6	WT_KCGS_10uM_R2	E03	1131863	425209
E04	PFE-PKIS 44	1	WT_KCGS_100nM_R1	E04	6424926	5718272	2	WT_KCGS_100nM_R2	E04	6875753	6169099	3	WT_KCGS_1uM_R1	E04	6704069	5997415	4	WT_KCGS_1uM_R2	E04	6517026	5810372	5	WT_KCGS_10uM_R1	E04	6683835	5977181	6	WT_KCGS_10uM_R2	E04	6261873	5555219
E05	GSK300657X	1	WT_KCGS_100nM_R1	E05	6206257	5499603	2	WT_KCGS_100nM_R2	E05	6628206	5921552	3	WT_KCGS_1uM_R1	E05	6169220	5462566	4	WT_KCGS_1uM_R2	E05	6190597	5483943	5	WT_KCGS_10uM_R1	E05	5934286	5227632	6	WT_KCGS_10uM_R2	E05	5236488	4529834
E06	BMX-IN-1	1	WT_KCGS_100nM_R1	E06	6180783	5474129	2	WT_KCGS_100nM_R2	E06	6396961	5690307	3	WT_KCGS_1uM_R1	E06	6315539	5608885	4	WT_KCGS_1uM_R2	E06	6562574	5855920	5	WT_KCGS_10uM_R1	E06	6108873	5402219	6	WT_KCGS_10uM_R2	E06	5578058	4871404
E07	BI00801818	1	WT_KCGS_100nM_R1	E07	6306277	5599623	2	WT_KCGS_100nM_R2	E07	6689371	5982717	3	WT_KCGS_1uM_R1	E07	6456713	5750059	4	WT_KCGS_1uM_R2	E07	6930568	6223914	5	WT_KCGS_10uM_R1	E07	6365256	5658602	6	WT_KCGS_10uM_R2	E07	6031260	5324606
E08	BI00113608	1	WT_KCGS_100nM_R1	E08	6505780	5799126	2	WT_KCGS_100nM_R2	E08	6595512	5888858	3	WT_KCGS_1uM_R1	E08	6477768	5771114	4	WT_KCGS_1uM_R2	E08	6685565	5978911	5	WT_KCGS_10uM_R1	E08	6421871	5715217	6	WT_KCGS_10uM_R2	E08	5933384	5226730
E09	empty	1	WT_KCGS_100nM_R1	E09	6402786	5696132	2	WT_KCGS_100nM_R2	E09	6945952	6239298	3	WT_KCGS_1uM_R1	E09	6538898	5832244	4	WT_KCGS_1uM_R2	E09	6705922	5999268	5	WT_KCGS_10uM_R1	E09	6759439	6052785	6	WT_KCGS_10uM_R2	E09	6391919	5685265
E10	GSK2328680	1	WT_KCGS_100nM_R1	E10	6316491	5609837	2	WT_KCGS_100nM_R2	E10	6903712	6197058	3	WT_KCGS_1uM_R1	E10	6587405	5880751	4	WT_KCGS_1uM_R2	E10	6902176	6195522	5	WT_KCGS_10uM_R1	E10	6905176	6198522	6	WT_KCGS_10uM_R2	E10	6312449	5605795
E11	HTH-01-015	1	WT_KCGS_100nM_R1	E11	6277875	5571221	2	WT_KCGS_100nM_R2	E11	6638091	5931437	3	WT_KCGS_1uM_R1	E11	6128111	5421457	4	WT_KCGS_1uM_R2	E11	6453687	5747033	5	WT_KCGS_10uM_R1	E11	2400404	1693750	6	WT_KCGS_10uM_R2	E11	1584307	877653
E12	SB-219980	1	WT_KCGS_100nM_R1	E12	6216301	5509647	2	WT_KCGS_100nM_R2	E12	6345611	5638957	3	WT_KCGS_1uM_R1	E12	6047940	5341286	4	WT_KCGS_1uM_R2	E12	5991284	5284630	5	WT_KCGS_10uM_R1	E12	5622883	4916229	6	WT_KCGS_10uM_R2	E12	5210675	4504021
E13	GSK2606414	1	WT_KCGS_100nM_R1	E13	6643833	5937179	2	WT_KCGS_100nM_R2	E13	6717820	6011166	3	WT_KCGS_1uM_R1	E13	6271794	5565140	4	WT_KCGS_1uM_R2	E13	6184115	5477461	5	WT_KCGS_10uM_R1	E13	4822519	4115865	6	WT_KCGS_10uM_R2	E13	4537303	3830649
E14	GSK481	1	WT_KCGS_100nM_R1	E14	6281473	5574819	2	WT_KCGS_100nM_R2	E14	7030171	6323517	3	WT_KCGS_1uM_R1	E14	6560268	5853614	4	WT_KCGS_1uM_R2	E14	6824216	6117562	5	WT_KCGS_10uM_R1	E14	6591840	5885186	6	WT_KCGS_10uM_R2	E14	6104186	5397532
E15	PFE-PKIS 32	1	WT_KCGS_100nM_R1	E15	6440759	5734105	2	WT_KCGS_100nM_R2	E15	7229917	6523263	3	WT_KCGS_1uM_R1	E15	6684060	5977406	4	WT_KCGS_1uM_R2	E15	6995505	6288851	5	WT_KCGS_10uM_R1	E15	6615111	5908457	6	WT_KCGS_10uM_R2	E15	5872220	5165566
E16	BI00614644	1	WT_KCGS_100nM_R1	E16	6369164	5662510	2	WT_KCGS_100nM_R2	E16	7091499	6384845	3	WT_KCGS_1uM_R1	E16	6709172	6002518	4	WT_KCGS_1uM_R2	E16	6848908	6142254	5	WT_KCGS_10uM_R1	E16	6556938	5850284	6	WT_KCGS_10uM_R2	E16	5939871	5233217
E17	SB-517081	1	WT_KCGS_100nM_R1	E17	6251095	5544441	2	WT_KCGS_100nM_R2	E17	7098418	6391764	3	WT_KCGS_1uM_R1	E17	5628467	4921813	4	WT_KCGS_1uM_R2	E17	5902449	5195795	5	WT_KCGS_10uM_R1	E17	3372753	2666099	6	WT_KCGS_10uM_R2	E17	3109637	2402983
E18	SB-733894	1	WT_KCGS_100nM_R1	E18	6309571	5602917	2	WT_KCGS_100nM_R2	E18	6740892	6034238	3	WT_KCGS_1uM_R1	E18	6318634	5611980	4	WT_KCGS_1uM_R2	E18	6378692	5672038	5	WT_KCGS_10uM_R1	E18	5778948	5072294	6	WT_KCGS_10uM_R2	E18	4853341	4146687
E19	GW576924A	1	WT_KCGS_100nM_R1	E19	6452207	5745553	2	WT_KCGS_100nM_R2	E19	6700537	5993883	3	WT_KCGS_1uM_R1	E19	6070486	5363832	4	WT_KCGS_1uM_R2	E19	6480953	5774299	5	WT_KCGS_10uM_R1	E19	5317847	4611193	6	WT_KCGS_10uM_R2	E19	4362194	3655540
E20	GW642138X	1	WT_KCGS_100nM_R1	E20	3519023	2812369	2	WT_KCGS_100nM_R2	E20	3414490	2707836	3	WT_KCGS_1uM_R1	E20	2819633	2112979	4	WT_KCGS_1uM_R2	E20	2998527	2291873	5	WT_KCGS_10uM_R1	E20	2980331	2273677	6	WT_KCGS_10uM_R2	E20	2714330	2007676
E21	THZ1	1	WT_KCGS_100nM_R1	E21	2058950	1352296	2	WT_KCGS_100nM_R2	E21	2336003	1629349	3	WT_KCGS_1uM_R1	E21	2062822	1356168	4	WT_KCGS_1uM_R2	E21	2274626	1567972	5	WT_KCGS_10uM_R1	E21	2325517	1618863	6	WT_KCGS_10uM_R2	E21	2228906	1522252
E22	GW296115X	1	WT_KCGS_100nM_R1	E22	5945842	5239188	2	WT_KCGS_100nM_R2	E22	6150800	5444146	3	WT_KCGS_1uM_R1	E22	5607603	4900949	4	WT_KCGS_1uM_R2	E22	5527468	4820814	5	WT_KCGS_10uM_R1	E22	5344024	4637370	6	WT_KCGS_10uM_R2	E22	4696178	3989524
E23	Control #2	1	WT_KCGS_100nM_R1	E23	6101242	5394588	2	WT_KCGS_100nM_R2	E23	6469923	5763269	3	WT_KCGS_1uM_R1	E23	6289409	5582755	4	WT_KCGS_1uM_R2	E23	5886231	5179577	5	WT_KCGS_10uM_R1	E23	5796752	5090098	6	WT_KCGS_10uM_R2	E23	5583334	4876680
E24	empty	1	WT_KCGS_100nM_R1	E24	6275977	5569323	2	WT_KCGS_100nM_R2	E24	6437904	5731250	3	WT_KCGS_1uM_R1	E24	6473981	5767327	4	WT_KCGS_1uM_R2	E24	6516193	5809539	5	WT_KCGS_10uM_R1	E24	6622597	5915943	6	WT_KCGS_10uM_R2	E24	6267658	5561004
F01	empty	1	WT_KCGS_100nM_R1	F01	6378025	5671371	2	WT_KCGS_100nM_R2	F01	6947216	6240562	3	WT_KCGS_1uM_R1	F01	6682919	5976265	4	WT_KCGS_1uM_R2	F01	6766094	6059440	5	WT_KCGS_10uM_R1	F01	6742405	6035751	6	WT_KCGS_10uM_R2	F01	6364637	5657983
F02	Control #1	1	WT_KCGS_100nM_R1	F02	3199964	2493310	2	WT_KCGS_100nM_R2	F02	3227661	2521007	3	WT_KCGS_1uM_R1	F02	2623060	1916406	4	WT_KCGS_1uM_R2	F02	3229970	2523316	5	WT_KCGS_10uM_R1	F02	3140474	2433820	6	WT_KCGS_10uM_R2	F02	3074643	2367989
F03	GSK204607	1	WT_KCGS_100nM_R1	F03	6410918	5704264	2	WT_KCGS_100nM_R2	F03	6755598	6048944	3	WT_KCGS_1uM_R1	F03	6824425	6117771	4	WT_KCGS_1uM_R2	F03	6709707	6003053	5	WT_KCGS_10uM_R1	F03	6611578	5904924	6	WT_KCGS_10uM_R2	F03	6192904	5486250
F04	XMD8-87	1	WT_KCGS_100nM_R1	F04	6536917	5830263	2	WT_KCGS_100nM_R2	F04	6589394	5882740	3	WT_KCGS_1uM_R1	F04	6592690	5886036	4	WT_KCGS_1uM_R2	F04	6681910	5975256	5	WT_KCGS_10uM_R1	F04	6460638	5753984	6	WT_KCGS_10uM_R2	F04	6025708	5319054
F05	GR269666A	1	WT_KCGS_100nM_R1	F05	6432435	5725781	2	WT_KCGS_100nM_R2	F05	6724697	6018043	3	WT_KCGS_1uM_R1	F05	6657790	5951136	4	WT_KCGS_1uM_R2	F05	6932816	6226162	5	WT_KCGS_10uM_R1	F05	6912023	6205369	6	WT_KCGS_10uM_R2	F05	6239944	5533290
F06	SB-216385	1	WT_KCGS_100nM_R1	F06	6422524	5715870	2	WT_KCGS_100nM_R2	F06	6527134	5820480	3	WT_KCGS_1uM_R1	F06	6417603	5710949	4	WT_KCGS_1uM_R2	F06	6493336	5786682	5	WT_KCGS_10uM_R1	F06	6496273	5789619	6	WT_KCGS_10uM_R2	F06	6053891	5347237
F07	WZ4003	1	WT_KCGS_100nM_R1	F07	6366822	5660168	2	WT_KCGS_100nM_R2	F07	6629128	5922474	3	WT_KCGS_1uM_R1	F07	6469236	5762582	4	WT_KCGS_1uM_R2	F07	6609583	5902929	5	WT_KCGS_10uM_R1	F07	3239836	2533182	6	WT_KCGS_10uM_R2	F07	3007423	2300769
F08	GSK190937	1	WT_KCGS_100nM_R1	F08	6281969	5575315	2	WT_KCGS_100nM_R2	F08	6756260	6049606	3	WT_KCGS_1uM_R1	F08	6412794	5706140	4	WT_KCGS_1uM_R2	F08	6650167	5943513	5	WT_KCGS_10uM_R1	F08	5942209	5235555	6	WT_KCGS_10uM_R2	F08	5307470	4600816
F09	GW440146	1	WT_KCGS_100nM_R1	F09	6417059	5710405	2	WT_KCGS_100nM_R2	F09	6691979	5985325	3	WT_KCGS_1uM_R1	F09	6485118	5778464	4	WT_KCGS_1uM_R2	F09	2003018	1296364	5	WT_KCGS_10uM_R1	F09	2133356	1426702	6	WT_KCGS_10uM_R2	F09	1847344	1140690
F10	NVS-PAK1-1	1	WT_KCGS_100nM_R1	F10	6180250	5473596	2	WT_KCGS_100nM_R2	F10	6773236	6066582	3	WT_KCGS_1uM_R1	F10	6315942	5609288	4	WT_KCGS_1uM_R2	F10	6862901	6156247	5	WT_KCGS_10uM_R1	F10	6402348	5695694	6	WT_KCGS_10uM_R2	F10	5913460	5206806
F11	VE-821	1	WT_KCGS_100nM_R1	F11	6223538	5516884	2	WT_KCGS_100nM_R2	F11	6780808	6074154	3	WT_KCGS_1uM_R1	F11	6177681	5471027	4	WT_KCGS_1uM_R2	F11	6521787	5815133	5	WT_KCGS_10uM_R1	F11	5723245	5016591	6	WT_KCGS_10uM_R2	F11	5563162	4856508
F12	GW621970X	1	WT_KCGS_100nM_R1	F12	6128660	5422006	2	WT_KCGS_100nM_R2	F12	6450850	5744196	3	WT_KCGS_1uM_R1	F12	6032980	5326326	4	WT_KCGS_1uM_R2	F12	6144130	5437476	5	WT_KCGS_10uM_R1	F12	5852158	5145504	6	WT_KCGS_10uM_R2	F12	5606840	4900186
F13	GSK2250882	1	WT_KCGS_100nM_R1	F13	6379705	5673051	2	WT_KCGS_100nM_R2	F13	6701980	5995326	3	WT_KCGS_1uM_R1	F13	6208518	5501864	4	WT_KCGS_1uM_R2	F13	6037556	5330902	5	WT_KCGS_10uM_R1	F13	5085638	4378984	6	WT_KCGS_10uM_R2	F13	4718140	4011486
F14	K05908	1	WT_KCGS_100nM_R1	F14	6340998	5634344	2	WT_KCGS_100nM_R2	F14	6699117	5992463	3	WT_KCGS_1uM_R1	F14	6352091	5645437	4	WT_KCGS_1uM_R2	F14	6288556	5581902	5	WT_KCGS_10uM_R1	F14	5666047	4959393	6	WT_KCGS_10uM_R2	F14	5651125	4944471
F15	GSK1904529	1	WT_KCGS_100nM_R1	F15	6463463	5756809	2	WT_KCGS_100nM_R2	F15	6732373	6025719	3	WT_KCGS_1uM_R1	F15	6624728	5918074	4	WT_KCGS_1uM_R2	F15	6662044	5955390	5	WT_KCGS_10uM_R1	F15	6196772	5490118	6	WT_KCGS_10uM_R2	F15	5905025	5198371
F16	GSK114	1	WT_KCGS_100nM_R1	F16	6432408	5725754	2	WT_KCGS_100nM_R2	F16	6734510	6027856	3	WT_KCGS_1uM_R1	F16	5638675	4932021	4	WT_KCGS_1uM_R2	F16	5874440	5167786	5	WT_KCGS_10uM_R1	F16	5111257	4404603	6	WT_KCGS_10uM_R2	F16	4835301	4128647
F17	TPKI-106	1	WT_KCGS_100nM_R1	F17	6121582	5414928	2	WT_KCGS_100nM_R2	F17	6587674	5881020	3	WT_KCGS_1uM_R1	F17	6188510	5481856	4	WT_KCGS_1uM_R2	F17	6316535	5609881	5	WT_KCGS_10uM_R1	F17	5883479	5176825	6	WT_KCGS_10uM_R2	F17	5803893	5097239
F18	GW792479	1	WT_KCGS_100nM_R1	F18	6292674	5586020	2	WT_KCGS_100nM_R2	F18	6606512	5899858	3	WT_KCGS_1uM_R1	F18	6088798	5382144	4	WT_KCGS_1uM_R2	F18	6445311	5738657	5	WT_KCGS_10uM_R1	F18	5745461	5038807	6	WT_KCGS_10uM_R2	F18	5739293	5032639
F19	GW684088	1	WT_KCGS_100nM_R1	F19	6417333	5710679	2	WT_KCGS_100nM_R2	F19	6813375	6106721	3	WT_KCGS_1uM_R1	F19	6181907	5475253	4	WT_KCGS_1uM_R2	F19	6477616	5770962	5	WT_KCGS_10uM_R1	F19	5852652	5145998	6	WT_KCGS_10uM_R2	F19	5534300	4827646
F20	GW683134A	1	WT_KCGS_100nM_R1	F20	6622853	5916199	2	WT_KCGS_100nM_R2	F20	7196598	6489944	3	WT_KCGS_1uM_R1	F20	5898632	5191978	4	WT_KCGS_1uM_R2	F20	6441759	5735105	5	WT_KCGS_10uM_R1	F20	3089633	2382979	6	WT_KCGS_10uM_R2	F20	2745117	2038463
F21	GSK2219385	1	WT_KCGS_100nM_R1	F21	6538286	5831632	2	WT_KCGS_100nM_R2	F21	6760500	6053846	3	WT_KCGS_1uM_R1	F21	5945836	5239182	4	WT_KCGS_1uM_R2	F21	5942203	5235549	5	WT_KCGS_10uM_R1	F21	5149424	4442770	6	WT_KCGS_10uM_R2	F21	4571085	3864431
F22	GSK1379710	1	WT_KCGS_100nM_R1	F22	6567544	5860890	2	WT_KCGS_100nM_R2	F22	6823000	6116346	3	WT_KCGS_1uM_R1	F22	6497565	5790911	4	WT_KCGS_1uM_R2	F22	6290871	5584217	5	WT_KCGS_10uM_R1	F22	5406180	4699526	6	WT_KCGS_10uM_R2	F22	4658458	3951804
F23	Control #2	1	WT_KCGS_100nM_R1	F23	5810224	5103570	2	WT_KCGS_100nM_R2	F23	6301876	5595222	3	WT_KCGS_1uM_R1	F23	6268731	5562077	4	WT_KCGS_1uM_R2	F23	5648800	4942146	5	WT_KCGS_10uM_R1	F23	5688612	4981958	6	WT_KCGS_10uM_R2	F23	5239473	4532819
F24	empty	1	WT_KCGS_100nM_R1	F24	6680374	5973720	2	WT_KCGS_100nM_R2	F24	7188839	6482185	3	WT_KCGS_1uM_R1	F24	6551783	5845129	4	WT_KCGS_1uM_R2	F24	6694108	5987454	5	WT_KCGS_10uM_R1	F24	6868723	6162069	6	WT_KCGS_10uM_R2	F24	6622407	5915753
G01	empty	1	WT_KCGS_100nM_R1	G01	6797407	6090753	2	WT_KCGS_100nM_R2	G01	6963621	6256967	3	WT_KCGS_1uM_R1	G01	6621723	5915069	4	WT_KCGS_1uM_R2	G01	6530703	5824049	5	WT_KCGS_10uM_R1	G01	6865215	6158561	6	WT_KCGS_10uM_R2	G01	6619132	5912478
G02	Control #2	1	WT_KCGS_100nM_R1	G02	5785253	5078599	2	WT_KCGS_100nM_R2	G02	6026601	5319947	3	WT_KCGS_1uM_R1	G02	6061450	5354796	4	WT_KCGS_1uM_R2	G02	5696025	4989371	5	WT_KCGS_10uM_R1	G02	5848485	5141831	6	WT_KCGS_10uM_R2	G02	5422244	4715590
G03	GSK2850163	1	WT_KCGS_100nM_R1	G03	6690899	5984245	2	WT_KCGS_100nM_R2	G03	6823756	6117102	3	WT_KCGS_1uM_R1	G03	6845067	6138413	4	WT_KCGS_1uM_R2	G03	6661653	5954999	5	WT_KCGS_10uM_R1	G03	6773616	6066962	6	WT_KCGS_10uM_R2	G03	5842055	5135401
G04	TPKI-91	1	WT_KCGS_100nM_R1	G04	6273992	5567338	2	WT_KCGS_100nM_R2	G04	6602814	5896160	3	WT_KCGS_1uM_R1	G04	6605219	5898565	4	WT_KCGS_1uM_R2	G04	6773445	6066791	5	WT_KCGS_10uM_R1	G04	6453519	5746865	6	WT_KCGS_10uM_R2	G04	6131483	5424829
G05	GSK1379762	1	WT_KCGS_100nM_R1	G05	6204600	5497946	2	WT_KCGS_100nM_R2	G05	6446511	5739857	3	WT_KCGS_1uM_R1	G05	6018821	5312167	4	WT_KCGS_1uM_R2	G05	5989208	5282554	5	WT_KCGS_10uM_R1	G05	5979600	5272946	6	WT_KCGS_10uM_R2	G05	5757419	5050765
G06	JH-II-127	1	WT_KCGS_100nM_R1	G06	5851019	5144365	2	WT_KCGS_100nM_R2	G06	6163399	5456745	3	WT_KCGS_1uM_R1	G06	5750836	5044182	4	WT_KCGS_1uM_R2	G06	5858007	5151353	5	WT_KCGS_10uM_R1	G06	4194248	3487594	6	WT_KCGS_10uM_R2	G06	3941184	3234530
G07	PFE-PKIS 41	1	WT_KCGS_100nM_R1	G07	6077180	5370526	2	WT_KCGS_100nM_R2	G07	6383566	5676912	3	WT_KCGS_1uM_R1	G07	6228507	5521853	4	WT_KCGS_1uM_R2	G07	6424264	5717610	5	WT_KCGS_10uM_R1	G07	6375792	5669138	6	WT_KCGS_10uM_R2	G07	6086479	5379825
G08	GW560459	1	WT_KCGS_100nM_R1	G08	6336328	5629674	2	WT_KCGS_100nM_R2	G08	6854010	6147356	3	WT_KCGS_1uM_R1	G08	6303794	5597140	4	WT_KCGS_1uM_R2	G08	6695880	5989226	5	WT_KCGS_10uM_R1	G08	5689000	4982346	6	WT_KCGS_10uM_R2	G08	5067755	4361101
G09	GW440135	1	WT_KCGS_100nM_R1	G09	6413196	5706542	2	WT_KCGS_100nM_R2	G09	6702277	5995623	3	WT_KCGS_1uM_R1	G09	6333385	5626731	4	WT_KCGS_1uM_R2	G09	6539466	5832812	5	WT_KCGS_10uM_R1	G09	740686	34032	6	WT_KCGS_10uM_R2	G09	706654	0
G10	GSK1379761	1	WT_KCGS_100nM_R1	G10	6467641	5760987	2	WT_KCGS_100nM_R2	G10	6793788	6087134	3	WT_KCGS_1uM_R1	G10	6496982	5790328	4	WT_KCGS_1uM_R2	G10	6759005	6052351	5	WT_KCGS_10uM_R1	G10	4934822	4228168	6	WT_KCGS_10uM_R2	G10	4281650	3574996
G11	GSK1392956A	1	WT_KCGS_100nM_R1	G11	6308026	5601372	2	WT_KCGS_100nM_R2	G11	6643878	5937224	3	WT_KCGS_1uM_R1	G11	5667450	4960796	4	WT_KCGS_1uM_R2	G11	5824276	5117622	5	WT_KCGS_10uM_R1	G11	4081829	3375175	6	WT_KCGS_10uM_R2	G11	3850003	3143349
G12	GSK2269557	1	WT_KCGS_100nM_R1	G12	6322944	5616290	2	WT_KCGS_100nM_R2	G12	6537248	5830594	3	WT_KCGS_1uM_R1	G12	6366260	5659606	4	WT_KCGS_1uM_R2	G12	6457262	5750608	5	WT_KCGS_10uM_R1	G12	4359081	3652427	6	WT_KCGS_10uM_R2	G12	3826253	3119599
G13	GSK840	1	WT_KCGS_100nM_R1	G13	6472425	5765771	2	WT_KCGS_100nM_R2	G13	6839218	6132564	3	WT_KCGS_1uM_R1	G13	6683239	5976585	4	WT_KCGS_1uM_R2	G13	6734406	6027752	5	WT_KCGS_10uM_R1	G13	6305158	5598504	6	WT_KCGS_10uM_R2	G13	6149826	5443172
G14	PFE-PKIS 3	1	WT_KCGS_100nM_R1	G14	5841712	5135058	2	WT_KCGS_100nM_R2	G14	6385177	5678523	3	WT_KCGS_1uM_R1	G14	5809999	5103345	4	WT_KCGS_1uM_R2	G14	5800104	5093450	5	WT_KCGS_10uM_R1	G14	4608063	3901409	6	WT_KCGS_10uM_R2	G14	4360307	3653653
G15	GW435821X	1	WT_KCGS_100nM_R1	G15	6496546	5789892	2	WT_KCGS_100nM_R2	G15	6828762	6122108	3	WT_KCGS_1uM_R1	G15	6175610	5468956	4	WT_KCGS_1uM_R2	G15	6322738	5616084	5	WT_KCGS_10uM_R1	G15	3026984	2320330	6	WT_KCGS_10uM_R2	G15	2651730	1945076
G16	empty	1	WT_KCGS_100nM_R1	G16	6570221	5863567	2	WT_KCGS_100nM_R2	G16	7096968	6390314	3	WT_KCGS_1uM_R1	G16	6380814	5674160	4	WT_KCGS_1uM_R2	G16	6937516	6230862	5	WT_KCGS_10uM_R1	G16	6748627	6041973	6	WT_KCGS_10uM_R2	G16	6053196	5346542
G17	GW709042A	1	WT_KCGS_100nM_R1	G17	6576825	5870171	2	WT_KCGS_100nM_R2	G17	6817861	6111207	3	WT_KCGS_1uM_R1	G17	6530927	5824273	4	WT_KCGS_1uM_R2	G17	6449892	5743238	5	WT_KCGS_10uM_R1	G17	3463019	2756365	6	WT_KCGS_10uM_R2	G17	2904784	2198130
G18	SB-242719	1	WT_KCGS_100nM_R1	G18	6570299	5863645	2	WT_KCGS_100nM_R2	G18	6388894	5682240	3	WT_KCGS_1uM_R1	G18	6210046	5503392	4	WT_KCGS_1uM_R2	G18	6271646	5564992	5	WT_KCGS_10uM_R1	G18	1387880	681226	6	WT_KCGS_10uM_R2	G18	1064330	357676
G19	GW693917A	1	WT_KCGS_100nM_R1	G19	6582382	5875728	2	WT_KCGS_100nM_R2	G19	6749206	6042552	3	WT_KCGS_1uM_R1	G19	6322383	5615729	4	WT_KCGS_1uM_R2	G19	6214222	5507568	5	WT_KCGS_10uM_R1	G19	5167270	4460616	6	WT_KCGS_10uM_R2	G19	5162908	4456254
G20	GW770249A	1	WT_KCGS_100nM_R1	G20	6445767	5739113	2	WT_KCGS_100nM_R2	G20	6701044	5994390	3	WT_KCGS_1uM_R1	G20	5933334	5226680	4	WT_KCGS_1uM_R2	G20	5989824	5283170	5	WT_KCGS_10uM_R1	G20	1836035	1129381	6	WT_KCGS_10uM_R2	G20	1444594	737940
G21	TPKI-24	1	WT_KCGS_100nM_R1	G21	2627689	1921035	2	WT_KCGS_100nM_R2	G21	3053926	2347272	3	WT_KCGS_1uM_R1	G21	2807688	2101034	4	WT_KCGS_1uM_R2	G21	3221230	2514576	5	WT_KCGS_10uM_R1	G21	2655343	1948689	6	WT_KCGS_10uM_R2	G21	2254351	1547697
G22	TPKI-16	1	WT_KCGS_100nM_R1	G22	6530927	5824273	2	WT_KCGS_100nM_R2	G22	6963343	6256689	3	WT_KCGS_1uM_R1	G22	6508679	5802025	4	WT_KCGS_1uM_R2	G22	6220549	5513895	5	WT_KCGS_10uM_R1	G22	6892266	6185612	6	WT_KCGS_10uM_R2	G22	5953127	5246473
G23	Control #1	1	WT_KCGS_100nM_R1	G23	3008679	2302025	2	WT_KCGS_100nM_R2	G23	3401986	2695332	3	WT_KCGS_1uM_R1	G23	3131039	2424385	4	WT_KCGS_1uM_R2	G23	3316596	2609942	5	WT_KCGS_10uM_R1	G23	3130009	2423355	6	WT_KCGS_10uM_R2	G23	3016152	2309498
G24	empty	1	WT_KCGS_100nM_R1	G24	6733167	6026513	2	WT_KCGS_100nM_R2	G24	6772949	6066295	3	WT_KCGS_1uM_R1	G24	6526770	5820116	4	WT_KCGS_1uM_R2	G24	6628988	5922334	5	WT_KCGS_10uM_R1	G24	6802835	6096181	6	WT_KCGS_10uM_R2	G24	6473503	5766849
H01	empty	1	WT_KCGS_100nM_R1	H01	6598443	5891789	2	WT_KCGS_100nM_R2	H01	6937970	6231316	3	WT_KCGS_1uM_R1	H01	6768183	6061529	4	WT_KCGS_1uM_R2	H01	6408375	5701721	5	WT_KCGS_10uM_R1	H01	6971223	6264569	6	WT_KCGS_10uM_R2	H01	6543202	5836548
H02	Control #2	1	WT_KCGS_100nM_R1	H02	5635631	4928977	2	WT_KCGS_100nM_R2	H02	5881586	5174932	3	WT_KCGS_1uM_R1	H02	6055061	5348407	4	WT_KCGS_1uM_R2	H02	5883073	5176419	5	WT_KCGS_10uM_R1	H02	5812126	5105472	6	WT_KCGS_10uM_R2	H02	5279146	4572492
H03	GW305074X	1	WT_KCGS_100nM_R1	H03	6490152	5783498	2	WT_KCGS_100nM_R2	H03	6814759	6108105	3	WT_KCGS_1uM_R1	H03	6695512	5988858	4	WT_KCGS_1uM_R2	H03	6715946	6009292	5	WT_KCGS_10uM_R1	H03	6274448	5567794	6	WT_KCGS_10uM_R2	H03	5764724	5058070
H04	BI00007366	1	WT_KCGS_100nM_R1	H04	6471455	5764801	2	WT_KCGS_100nM_R2	H04	6868013	6161359	3	WT_KCGS_1uM_R1	H04	6704471	5997817	4	WT_KCGS_1uM_R2	H04	6771246	6064592	5	WT_KCGS_10uM_R1	H04	5823603	5116949	6	WT_KCGS_10uM_R2	H04	5303566	4596912
H05	GSK1398477	1	WT_KCGS_100nM_R1	H05	6381067	5674413	2	WT_KCGS_100nM_R2	H05	6770265	6063611	3	WT_KCGS_1uM_R1	H05	6353479	5646825	4	WT_KCGS_1uM_R2	H05	6405122	5698468	5	WT_KCGS_10uM_R1	H05	5044095	4337441	6	WT_KCGS_10uM_R2	H05	4687502	3980848
H06	SGC-AAK1-1	1	WT_KCGS_100nM_R1	H06	6218922	5512268	2	WT_KCGS_100nM_R2	H06	6548956	5842302	3	WT_KCGS_1uM_R1	H06	6612619	5905965	4	WT_KCGS_1uM_R2	H06	6514129	5807475	5	WT_KCGS_10uM_R1	H06	3543844	2837190	6	WT_KCGS_10uM_R2	H06	3173989	2467335
H07	Vertex 11e	1	WT_KCGS_100nM_R1	H07	5962932	5256278	2	WT_KCGS_100nM_R2	H07	6572285	5865631	3	WT_KCGS_1uM_R1	H07	6203205	5496551	4	WT_KCGS_1uM_R2	H07	6034544	5327890	5	WT_KCGS_10uM_R1	H07	5540661	4834007	6	WT_KCGS_10uM_R2	H07	4819671	4113017
H08	BI00601000	1	WT_KCGS_100nM_R1	H08	6180341	5473687	2	WT_KCGS_100nM_R2	H08	6548348	5841694	3	WT_KCGS_1uM_R1	H08	6420655	5714001	4	WT_KCGS_1uM_R2	H08	6518472	5811818	5	WT_KCGS_10uM_R1	H08	1973294	1266640	6	WT_KCGS_10uM_R2	H08	1565359	858705
H09	GW442130X	1	WT_KCGS_100nM_R1	H09	6497441	5790787	2	WT_KCGS_100nM_R2	H09	6867246	6160592	3	WT_KCGS_1uM_R1	H09	6753651	6046997	4	WT_KCGS_1uM_R2	H09	6627664	5921010	5	WT_KCGS_10uM_R1	H09	6172473	5465819	6	WT_KCGS_10uM_R2	H09	5758407	5051753
H10	AH5015	1	WT_KCGS_100nM_R1	H10	6455360	5748706	2	WT_KCGS_100nM_R2	H10	6560953	5854299	3	WT_KCGS_1uM_R1	H10	6384012	5677358	4	WT_KCGS_1uM_R2	H10	6738208	6031554	5	WT_KCGS_10uM_R1	H10	5696071	4989417	6	WT_KCGS_10uM_R2	H10	5638963	4932309
H11	CCT241533	1	WT_KCGS_100nM_R1	H11	6288321	5581667	2	WT_KCGS_100nM_R2	H11	6587751	5881097	3	WT_KCGS_1uM_R1	H11	5966297	5259643	4	WT_KCGS_1uM_R2	H11	5978047	5271393	5	WT_KCGS_10uM_R1	H11	729134	22480	6	WT_KCGS_10uM_R2	H11	724099	17445
H12	GSK2292767	1	WT_KCGS_100nM_R1	H12	6269160	5562506	2	WT_KCGS_100nM_R2	H12	6553301	5846647	3	WT_KCGS_1uM_R1	H12	5822445	5115791	4	WT_KCGS_1uM_R2	H12	6089515	5382861	5	WT_KCGS_10uM_R1	H12	3903835	3197181	6	WT_KCGS_10uM_R2	H12	3356189	2649535
H13	GSK843	1	WT_KCGS_100nM_R1	H13	6296713	5590059	2	WT_KCGS_100nM_R2	H13	6540321	5833667	3	WT_KCGS_1uM_R1	H13	6470781	5764127	4	WT_KCGS_1uM_R2	H13	6416851	5710197	5	WT_KCGS_10uM_R1	H13	5143227	4436573	6	WT_KCGS_10uM_R2	H13	5428330	4721676
H14	BI00036838	1	WT_KCGS_100nM_R1	H14	6172419	5465765	2	WT_KCGS_100nM_R2	H14	6279940	5573286	3	WT_KCGS_1uM_R1	H14	5147964	4441310	4	WT_KCGS_1uM_R2	H14	4933537	4226883	5	WT_KCGS_10uM_R1	H14	2957202	2250548	6	WT_KCGS_10uM_R2	H14	2496317	1789663
H15	GSK204919	1	WT_KCGS_100nM_R1	H15	5825746	5119092	2	WT_KCGS_100nM_R2	H15	6346115	5639461	3	WT_KCGS_1uM_R1	H15	6073498	5366844	4	WT_KCGS_1uM_R2	H15	5917407	5210753	5	WT_KCGS_10uM_R1	H15	2222329	1515675	6	WT_KCGS_10uM_R2	H15	1905762	1199108
H16	GSK1070916	1	WT_KCGS_100nM_R1	H16	5475849	4769195	2	WT_KCGS_100nM_R2	H16	5889221	5182567	3	WT_KCGS_1uM_R1	H16	3666877	2960223	4	WT_KCGS_1uM_R2	H16	3441625	2734971	5	WT_KCGS_10uM_R1	H16	1987557	1280903	6	WT_KCGS_10uM_R2	H16	1689514	982860
H17	SB-710397	1	WT_KCGS_100nM_R1	H17	6438160	5731506	2	WT_KCGS_100nM_R2	H17	6560322	5853668	3	WT_KCGS_1uM_R1	H17	6568565	5861911	4	WT_KCGS_1uM_R2	H17	6586743	5880089	5	WT_KCGS_10uM_R1	H17	6195819	5489165	6	WT_KCGS_10uM_R2	H17	5950239	5243585
H18	SB-732932	1	WT_KCGS_100nM_R1	H18	6428073	5721419	2	WT_KCGS_100nM_R2	H18	6931344	6224690	3	WT_KCGS_1uM_R1	H18	6659468	5952814	4	WT_KCGS_1uM_R2	H18	6720289	6013635	5	WT_KCGS_10uM_R1	H18	4167151	3460497	6	WT_KCGS_10uM_R2	H18	3803198	3096544
H19	GW807982X	1	WT_KCGS_100nM_R1	H19	6548591	5841937	2	WT_KCGS_100nM_R2	H19	6812182	6105528	3	WT_KCGS_1uM_R1	H19	6625910	5919256	4	WT_KCGS_1uM_R2	H19	6530531	5823877	5	WT_KCGS_10uM_R1	H19	5834084	5127430	6	WT_KCGS_10uM_R2	H19	5486051	4779397
H20	GW578748X	1	WT_KCGS_100nM_R1	H20	6117545	5410891	2	WT_KCGS_100nM_R2	H20	6241481	5534827	3	WT_KCGS_1uM_R1	H20	5709760	5003106	4	WT_KCGS_1uM_R2	H20	5871896	5165242	5	WT_KCGS_10uM_R1	H20	3912943	3206289	6	WT_KCGS_10uM_R2	H20	3155023	2448369
H21	GW830900A	1	WT_KCGS_100nM_R1	H21	6614807	5908153	2	WT_KCGS_100nM_R2	H21	6920475	6213821	3	WT_KCGS_1uM_R1	H21	6714842	6008188	4	WT_KCGS_1uM_R2	H21	6550594	5843940	5	WT_KCGS_10uM_R1	H21	6717252	6010598	6	WT_KCGS_10uM_R2	H21	6523251	5816597
H22	SB-772077-B	1	WT_KCGS_100nM_R1	H22	6508589	5801935	2	WT_KCGS_100nM_R2	H22	6844674	6138020	3	WT_KCGS_1uM_R1	H22	6677010	5970356	4	WT_KCGS_1uM_R2	H22	6055536	5348882	5	WT_KCGS_10uM_R1	H22	5376907	4670253	6	WT_KCGS_10uM_R2	H22	4581556	3874902
H23	Control #1	1	WT_KCGS_100nM_R1	H23	2946438	2239784	2	WT_KCGS_100nM_R2	H23	3213492	2506838	3	WT_KCGS_1uM_R1	H23	3116384	2409730	4	WT_KCGS_1uM_R2	H23	3125282	2418628	5	WT_KCGS_10uM_R1	H23	2969644	2262990	6	WT_KCGS_10uM_R2	H23	3134668	2428014
H24	empty	1	WT_KCGS_100nM_R1	H24	6768900	6062246	2	WT_KCGS_100nM_R2	H24	7047203	6340549	3	WT_KCGS_1uM_R1	H24	6830148	6123494	4	WT_KCGS_1uM_R2	H24	6786592	6079938	5	WT_KCGS_10uM_R1	H24	6643010	5936356	6	WT_KCGS_10uM_R2	H24	6718287	6011633
I01	empty	1	WT_KCGS_100nM_R1	I01	6725248	6018594	2	WT_KCGS_100nM_R2	I01	6999800	6293146	3	WT_KCGS_1uM_R1	I01	6802530	6095876	4	WT_KCGS_1uM_R2	I01	6537119	5830465	5	WT_KCGS_10uM_R1	I01	6870916	6164262	6	WT_KCGS_10uM_R2	I01	6659280	5952626
I02	Control #1	1	WT_KCGS_100nM_R1	I02	3157947	2451293	2	WT_KCGS_100nM_R2	I02	3238936	2532282	3	WT_KCGS_1uM_R1	I02	2956496	2249842	4	WT_KCGS_1uM_R2	I02	3304535	2597881	5	WT_KCGS_10uM_R1	I02	3258956	2552302	6	WT_KCGS_10uM_R2	I02	2989667	2283013
I03	GSK2336394	1	WT_KCGS_100nM_R1	I03	6603303	5896649	2	WT_KCGS_100nM_R2	I03	6878801	6172147	3	WT_KCGS_1uM_R1	I03	6666389	5959735	4	WT_KCGS_1uM_R2	I03	6535822	5829168	5	WT_KCGS_10uM_R1	I03	7233691	6527037	6	WT_KCGS_10uM_R2	I03	6437857	5731203
I04	GSK2373690	1	WT_KCGS_100nM_R1	I04	6581848	5875194	2	WT_KCGS_100nM_R2	I04	6660173	5953519	3	WT_KCGS_1uM_R1	I04	6338244	5631590	4	WT_KCGS_1uM_R2	I04	6585610	5878956	5	WT_KCGS_10uM_R1	I04	6260842	5554188	6	WT_KCGS_10uM_R2	I04	5736122	5029468
I05	SB-725317	1	WT_KCGS_100nM_R1	I05	6247698	5541044	2	WT_KCGS_100nM_R2	I05	6350230	5643576	3	WT_KCGS_1uM_R1	I05	6247019	5540365	4	WT_KCGS_1uM_R2	I05	6030178	5323524	5	WT_KCGS_10uM_R1	I05	2573271	1866617	6	WT_KCGS_10uM_R2	I05	2279245	1572591
I06	GSK461364	1	WT_KCGS_100nM_R1	I06	2801979	2095325	2	WT_KCGS_100nM_R2	I06	3126034	2419380	3	WT_KCGS_1uM_R1	I06	2624238	1917584	4	WT_KCGS_1uM_R2	I06	3242296	2535642	5	WT_KCGS_10uM_R1	I06	3316197	2609543	6	WT_KCGS_10uM_R2	I06	2852784	2146130
I07	GW276655	1	WT_KCGS_100nM_R1	I07	5972690	5266036	2	WT_KCGS_100nM_R2	I07	6588623	5881969	3	WT_KCGS_1uM_R1	I07	5867108	5160454	4	WT_KCGS_1uM_R2	I07	5569922	4863268	5	WT_KCGS_10uM_R1	I07	4418222	3711568	6	WT_KCGS_10uM_R2	I07	4361984	3655330
I08	GSK2656157	1	WT_KCGS_100nM_R1	I08	6197433	5490779	2	WT_KCGS_100nM_R2	I08	6652362	5945708	3	WT_KCGS_1uM_R1	I08	6445919	5739265	4	WT_KCGS_1uM_R2	I08	6640309	5933655	5	WT_KCGS_10uM_R1	I08	5217165	4510511	6	WT_KCGS_10uM_R2	I08	4983971	4277317
I09	GSK2376236	1	WT_KCGS_100nM_R1	I09	5728257	5021603	2	WT_KCGS_100nM_R2	I09	6116533	5409879	3	WT_KCGS_1uM_R1	I09	5624692	4918038	4	WT_KCGS_1uM_R2	I09	5860753	5154099	5	WT_KCGS_10uM_R1	I09	4954685	4248031	6	WT_KCGS_10uM_R2	I09	4663201	3956547
I10	GSK949675	1	WT_KCGS_100nM_R1	I10	6298998	5592344	2	WT_KCGS_100nM_R2	I10	6686044	5979390	3	WT_KCGS_1uM_R1	I10	6299793	5593139	4	WT_KCGS_1uM_R2	I10	6420226	5713572	5	WT_KCGS_10uM_R1	I10	3087713	2381059	6	WT_KCGS_10uM_R2	I10	2248093	1541439
I11	GW2429374A	1	WT_KCGS_100nM_R1	I11	6338320	5631666	2	WT_KCGS_100nM_R2	I11	6707127	6000473	3	WT_KCGS_1uM_R1	I11	6604250	5897596	4	WT_KCGS_1uM_R2	I11	6627420	5920766	5	WT_KCGS_10uM_R1	I11	5688306	4981652	6	WT_KCGS_10uM_R2	I11	5420688	4714034
I12	PFE-PKIS 1	1	WT_KCGS_100nM_R1	I12	6057398	5350744	2	WT_KCGS_100nM_R2	I12	6374361	5667707	3	WT_KCGS_1uM_R1	I12	6134440	5427786	4	WT_KCGS_1uM_R2	I12	6511357	5804703	5	WT_KCGS_10uM_R1	I12	6463676	5757022	6	WT_KCGS_10uM_R2	I12	5980565	5273911
I13	GSK270822A	1	WT_KCGS_100nM_R1	I13	6553693	5847039	2	WT_KCGS_100nM_R2	I13	6730458	6023804	3	WT_KCGS_1uM_R1	I13	6726472	6019818	4	WT_KCGS_1uM_R2	I13	6777221	6070567	5	WT_KCGS_10uM_R1	I13	6517429	5810775	6	WT_KCGS_10uM_R2	I13	5949396	5242742
I14	GSK200398A	1	WT_KCGS_100nM_R1	I14	6281119	5574465	2	WT_KCGS_100nM_R2	I14	6335861	5629207	3	WT_KCGS_1uM_R1	I14	6406730	5700076	4	WT_KCGS_1uM_R2	I14	6316981	5610327	5	WT_KCGS_10uM_R1	I14	4975169	4268515	6	WT_KCGS_10uM_R2	I14	4930760	4224106
I15	NVP-2	1	WT_KCGS_100nM_R1	I15	6400006	5693352	2	WT_KCGS_100nM_R2	I15	6465390	5758736	3	WT_KCGS_1uM_R1	I15	6635227	5928573	4	WT_KCGS_1uM_R2	I15	6321851	5615197	5	WT_KCGS_10uM_R1	I15	1672938	966284	6	WT_KCGS_10uM_R2	I15	1004533	297879
I16	GSK237701A	1	WT_KCGS_100nM_R1	I16	2678504	1971850	2	WT_KCGS_100nM_R2	I16	2796078	2089424	3	WT_KCGS_1uM_R1	I16	3289852	2583198	4	WT_KCGS_1uM_R2	I16	3004317	2297663	5	WT_KCGS_10uM_R1	I16	3706994	3000340	6	WT_KCGS_10uM_R2	I16	2172090	1465436
I17	SB-747651A	1	WT_KCGS_100nM_R1	I17	6331097	5624443	2	WT_KCGS_100nM_R2	I17	6613879	5907225	3	WT_KCGS_1uM_R1	I17	6587418	5880764	4	WT_KCGS_1uM_R2	I17	6552541	5845887	5	WT_KCGS_10uM_R1	I17	6154857	5448203	6	WT_KCGS_10uM_R2	I17	5950492	5243838
I18	BI00645435	1	WT_KCGS_100nM_R1	I18	6484424	5777770	2	WT_KCGS_100nM_R2	I18	6742965	6036311	3	WT_KCGS_1uM_R1	I18	6703342	5996688	4	WT_KCGS_1uM_R2	I18	6551002	5844348	5	WT_KCGS_10uM_R1	I18	5874397	5167743	6	WT_KCGS_10uM_R2	I18	5462998	4756344
I19	GSK299115A	1	WT_KCGS_100nM_R1	I19	6718953	6012299	2	WT_KCGS_100nM_R2	I19	6823189	6116535	3	WT_KCGS_1uM_R1	I19	6827771	6121117	4	WT_KCGS_1uM_R2	I19	6847387	6140733	5	WT_KCGS_10uM_R1	I19	6812198	6105544	6	WT_KCGS_10uM_R2	I19	6469899	5763245
I20	TPKI-39	1	WT_KCGS_100nM_R1	I20	6363818	5657164	2	WT_KCGS_100nM_R2	I20	6578442	5871788	3	WT_KCGS_1uM_R1	I20	6695024	5988370	4	WT_KCGS_1uM_R2	I20	6471840	5765186	5	WT_KCGS_10uM_R1	I20	4819983	4113329	6	WT_KCGS_10uM_R2	I20	4174878	3468224
I21	TPKI-69	1	WT_KCGS_100nM_R1	I21	6518961	5812307	2	WT_KCGS_100nM_R2	I21	6611456	5904802	3	WT_KCGS_1uM_R1	I21	6676672	5970018	4	WT_KCGS_1uM_R2	I21	6627682	5921028	5	WT_KCGS_10uM_R1	I21	6407092	5700438	6	WT_KCGS_10uM_R2	I21	5900046	5193392
I22	BI01125081	1	WT_KCGS_100nM_R1	I22	6841253	6134599	2	WT_KCGS_100nM_R2	I22	7046546	6339892	3	WT_KCGS_1uM_R1	I22	6818835	6112181	4	WT_KCGS_1uM_R2	I22	6319485	5612831	5	WT_KCGS_10uM_R1	I22	6231404	5524750	6	WT_KCGS_10uM_R2	I22	5539541	4832887
I23	Control #2	1	WT_KCGS_100nM_R1	I23	6062062	5355408	2	WT_KCGS_100nM_R2	I23	6273186	5566532	3	WT_KCGS_1uM_R1	I23	5711030	5004376	4	WT_KCGS_1uM_R2	I23	5660728	4954074	5	WT_KCGS_10uM_R1	I23	5668883	4962229	6	WT_KCGS_10uM_R2	I23	5463696	4757042
I24	empty	1	WT_KCGS_100nM_R1	I24	6568603	5861949	2	WT_KCGS_100nM_R2	I24	6628513	5921859	3	WT_KCGS_1uM_R1	I24	6558576	5851922	4	WT_KCGS_1uM_R2	I24	6563385	5856731	5	WT_KCGS_10uM_R1	I24	6665676	5959022	6	WT_KCGS_10uM_R2	I24	6743929	6037275
J01	empty	1	WT_KCGS_100nM_R1	J01	6556961	5850307	2	WT_KCGS_100nM_R2	J01	6929111	6222457	3	WT_KCGS_1uM_R1	J01	6772686	6066032	4	WT_KCGS_1uM_R2	J01	6764218	6057564	5	WT_KCGS_10uM_R1	J01	6876133	6169479	6	WT_KCGS_10uM_R2	J01	6531744	5825090
J02	Control #1	1	WT_KCGS_100nM_R1	J02	3145599	2438945	2	WT_KCGS_100nM_R2	J02	3276616	2569962	3	WT_KCGS_1uM_R1	J02	3081557	2374903	4	WT_KCGS_1uM_R2	J02	3268521	2561867	5	WT_KCGS_10uM_R1	J02	3210499	2503845	6	WT_KCGS_10uM_R2	J02	3135263	2428609
J03	GW280670X	1	WT_KCGS_100nM_R1	J03	5905562	5198908	2	WT_KCGS_100nM_R2	J03	6317757	5611103	3	WT_KCGS_1uM_R1	J03	6150409	5443755	4	WT_KCGS_1uM_R2	J03	5849796	5143142	5	WT_KCGS_10uM_R1	J03	6168725	5462071	6	WT_KCGS_10uM_R2	J03	6025487	5318833
J04	GSK223675	1	WT_KCGS_100nM_R1	J04	5741144	5034490	2	WT_KCGS_100nM_R2	J04	6499161	5792507	3	WT_KCGS_1uM_R1	J04	6058454	5351800	4	WT_KCGS_1uM_R2	J04	6110537	5403883	5	WT_KCGS_10uM_R1	J04	6257168	5550514	6	WT_KCGS_10uM_R2	J04	5974364	5267710
J05	GSK1379712	1	WT_KCGS_100nM_R1	J05	6359334	5652680	2	WT_KCGS_100nM_R2	J05	6800120	6093466	3	WT_KCGS_1uM_R1	J05	6433120	5726466	4	WT_KCGS_1uM_R2	J05	6604374	5897720	5	WT_KCGS_10uM_R1	J05	6268520	5561866	6	WT_KCGS_10uM_R2	J05	5552126	4845472
J06	PFE-PKIS 29	1	WT_KCGS_100nM_R1	J06	5208980	4502326	2	WT_KCGS_100nM_R2	J06	5497759	4791105	3	WT_KCGS_1uM_R1	J06	4653005	3946351	4	WT_KCGS_1uM_R2	J06	4628868	3922214	5	WT_KCGS_10uM_R1	J06	2888929	2182275	6	WT_KCGS_10uM_R2	J06	2749259	2042605
J07	GW832476X	1	WT_KCGS_100nM_R1	J07	6084283	5377629	2	WT_KCGS_100nM_R2	J07	6471781	5765127	3	WT_KCGS_1uM_R1	J07	6322546	5615892	4	WT_KCGS_1uM_R2	J07	6237416	5530762	5	WT_KCGS_10uM_R1	J07	5500614	4793960	6	WT_KCGS_10uM_R2	J07	5289030	4582376
J08	THZ531	1	WT_KCGS_100nM_R1	J08	2708726	2002072	2	WT_KCGS_100nM_R2	J08	2795159	2088505	3	WT_KCGS_1uM_R1	J08	2370185	1663531	4	WT_KCGS_1uM_R2	J08	2402669	1696015	5	WT_KCGS_10uM_R1	J08	1986376	1279722	6	WT_KCGS_10uM_R2	J08	1670361	963707
J09	TH257	1	WT_KCGS_100nM_R1	J09	6234576	5527922	2	WT_KCGS_100nM_R2	J09	6851338	6144684	3	WT_KCGS_1uM_R1	J09	6658732	5952078	4	WT_KCGS_1uM_R2	J09	6664988	5958334	5	WT_KCGS_10uM_R1	J09	6393056	5686402	6	WT_KCGS_10uM_R2	J09	6239647	5532993
J10	FM-381	1	WT_KCGS_100nM_R1	J10	6111610	5404956	2	WT_KCGS_100nM_R2	J10	6624458	5917804	3	WT_KCGS_1uM_R1	J10	6426367	5719713	4	WT_KCGS_1uM_R2	J10	6402254	5695600	5	WT_KCGS_10uM_R1	J10	6198218	5491564	6	WT_KCGS_10uM_R2	J10	6030546	5323892
J11	D2202-1	1	WT_KCGS_100nM_R1	J11	6223180	5516526	2	WT_KCGS_100nM_R2	J11	6496321	5789667	3	WT_KCGS_1uM_R1	J11	6213276	5506622	4	WT_KCGS_1uM_R2	J11	6244950	5538296	5	WT_KCGS_10uM_R1	J11	2437200	1730546	6	WT_KCGS_10uM_R2	J11	2034326	1327672
J12	empty	1	WT_KCGS_100nM_R1	J12	6244515	5537861	2	WT_KCGS_100nM_R2	J12	6487027	5780373	3	WT_KCGS_1uM_R1	J12	6459146	5752492	4	WT_KCGS_1uM_R2	J12	6761964	6055310	5	WT_KCGS_10uM_R1	J12	6806970	6100316	6	WT_KCGS_10uM_R2	J12	6558739	5852085
J13	empty	1	WT_KCGS_100nM_R1	J13	6272443	5565789	2	WT_KCGS_100nM_R2	J13	6639456	5932802	3	WT_KCGS_1uM_R1	J13	6606504	5899850	4	WT_KCGS_1uM_R2	J13	6818055	6111401	5	WT_KCGS_10uM_R1	J13	6752274	6045620	6	WT_KCGS_10uM_R2	J13	6434767	5728113
J14	empty	1	WT_KCGS_100nM_R1	J14	6342401	5635747	2	WT_KCGS_100nM_R2	J14	6447797	5741143	3	WT_KCGS_1uM_R1	J14	6870248	6163594	4	WT_KCGS_1uM_R2	J14	6812464	6105810	5	WT_KCGS_10uM_R1	J14	6731027	6024373	6	WT_KCGS_10uM_R2	J14	6703129	5996475
J15	empty	1	WT_KCGS_100nM_R1	J15	6433548	5726894	2	WT_KCGS_100nM_R2	J15	6877687	6171033	3	WT_KCGS_1uM_R1	J15	6823289	6116635	4	WT_KCGS_1uM_R2	J15	6636584	5929930	5	WT_KCGS_10uM_R1	J15	6891350	6184696	6	WT_KCGS_10uM_R2	J15	6671219	5964565
J16	empty	1	WT_KCGS_100nM_R1	J16	6193147	5486493	2	WT_KCGS_100nM_R2	J16	6681244	5974590	3	WT_KCGS_1uM_R1	J16	7100087	6393433	4	WT_KCGS_1uM_R2	J16	6678478	5971824	5	WT_KCGS_10uM_R1	J16	7081192	6374538	6	WT_KCGS_10uM_R2	J16	7052051	6345397
J17	empty	1	WT_KCGS_100nM_R1	J17	6507543	5800889	2	WT_KCGS_100nM_R2	J17	6524728	5818074	3	WT_KCGS_1uM_R1	J17	6844732	6138078	4	WT_KCGS_1uM_R2	J17	6717796	6011142	5	WT_KCGS_10uM_R1	J17	6808406	6101752	6	WT_KCGS_10uM_R2	J17	6608686	5902032
J18	empty	1	WT_KCGS_100nM_R1	J18	6307764	5601110	2	WT_KCGS_100nM_R2	J18	6650783	5944129	3	WT_KCGS_1uM_R1	J18	6879743	6173089	4	WT_KCGS_1uM_R2	J18	6745686	6039032	5	WT_KCGS_10uM_R1	J18	6753151	6046497	6	WT_KCGS_10uM_R2	J18	6602382	5895728
J19	empty	1	WT_KCGS_100nM_R1	J19	6471905	5765251	2	WT_KCGS_100nM_R2	J19	6985205	6278551	3	WT_KCGS_1uM_R1	J19	6810686	6104032	4	WT_KCGS_1uM_R2	J19	6665079	5958425	5	WT_KCGS_10uM_R1	J19	7093415	6386761	6	WT_KCGS_10uM_R2	J19	6527324	5820670
J20	empty	1	WT_KCGS_100nM_R1	J20	6633280	5926626	2	WT_KCGS_100nM_R2	J20	6884870	6178216	3	WT_KCGS_1uM_R1	J20	6748133	6041479	4	WT_KCGS_1uM_R2	J20	6595094	5888440	5	WT_KCGS_10uM_R1	J20	6679015	5972361	6	WT_KCGS_10uM_R2	J20	6449911	5743257
J21	empty	1	WT_KCGS_100nM_R1	J21	6564774	5858120	2	WT_KCGS_100nM_R2	J21	6638284	5931630	3	WT_KCGS_1uM_R1	J21	6718465	6011811	4	WT_KCGS_1uM_R2	J21	6390344	5683690	5	WT_KCGS_10uM_R1	J21	6769302	6062648	6	WT_KCGS_10uM_R2	J21	6194371	5487717
J22	empty	1	WT_KCGS_100nM_R1	J22	6725399	6018745	2	WT_KCGS_100nM_R2	J22	6990195	6283541	3	WT_KCGS_1uM_R1	J22	6597269	5890615	4	WT_KCGS_1uM_R2	J22	6457289	5750635	5	WT_KCGS_10uM_R1	J22	6895539	6188885	6	WT_KCGS_10uM_R2	J22	6317446	5610792
J23	Control #2	1	WT_KCGS_100nM_R1	J23	5794613	5087959	2	WT_KCGS_100nM_R2	J23	5898510	5191856	3	WT_KCGS_1uM_R1	J23	5746856	5040202	4	WT_KCGS_1uM_R2	J23	5473746	4767092	5	WT_KCGS_10uM_R1	J23	5477195	4770541	6	WT_KCGS_10uM_R2	J23	5393649	4686995
J24	empty	1	WT_KCGS_100nM_R1	J24	6739086	6032432	2	WT_KCGS_100nM_R2	J24	6812077	6105423	3	WT_KCGS_1uM_R1	J24	6759015	6052361	4	WT_KCGS_1uM_R2	J24	6684641	5977987	5	WT_KCGS_10uM_R1	J24	6977417	6270763	6	WT_KCGS_10uM_R2	J24	6607302	5900648
K01	empty	1	WT_KCGS_100nM_R1	K01	6811145	6104491	2	WT_KCGS_100nM_R2	K01	7057849	6351195	3	WT_KCGS_1uM_R1	K01	6804648	6097994	4	WT_KCGS_1uM_R2	K01	6650748	5944094	5	WT_KCGS_10uM_R1	K01	6906447	6199793	6	WT_KCGS_10uM_R2	K01	6704658	5998004
K02	Control #2	1	WT_KCGS_100nM_R1	K02	5831974	5125320	2	WT_KCGS_100nM_R2	K02	6046483	5339829	3	WT_KCGS_1uM_R1	K02	6139898	5433244	4	WT_KCGS_1uM_R2	K02	5686556	4979902	5	WT_KCGS_10uM_R1	K02	5945928	5239274	6	WT_KCGS_10uM_R2	K02	5485978	4779324
K03	empty	1	WT_KCGS_100nM_R1	K03	6243221	5536567	2	WT_KCGS_100nM_R2	K03	6882298	6175644	3	WT_KCGS_1uM_R1	K03	6971586	6264932	4	WT_KCGS_1uM_R2	K03	6651282	5944628	5	WT_KCGS_10uM_R1	K03	7347390	6640736	6	WT_KCGS_10uM_R2	K03	6754569	6047915
K04	empty	1	WT_KCGS_100nM_R1	K04	6498192	5791538	2	WT_KCGS_100nM_R2	K04	6756995	6050341	3	WT_KCGS_1uM_R1	K04	6702727	5996073	4	WT_KCGS_1uM_R2	K04	6717952	6011298	5	WT_KCGS_10uM_R1	K04	7255403	6548749	6	WT_KCGS_10uM_R2	K04	6813168	6106514
K05	empty	1	WT_KCGS_100nM_R1	K05	6339258	5632604	2	WT_KCGS_100nM_R2	K05	6636221	5929567	3	WT_KCGS_1uM_R1	K05	6671670	5965016	4	WT_KCGS_1uM_R2	K05	6758928	6052274	5	WT_KCGS_10uM_R1	K05	6912739	6206085	6	WT_KCGS_10uM_R2	K05	6716301	6009647
K06	empty	1	WT_KCGS_100nM_R1	K06	6308428	5601774	2	WT_KCGS_100nM_R2	K06	6680285	5973631	3	WT_KCGS_1uM_R1	K06	6818775	6112121	4	WT_KCGS_1uM_R2	K06	6773295	6066641	5	WT_KCGS_10uM_R1	K06	7043489	6336835	6	WT_KCGS_10uM_R2	K06	6626085	5919431
K07	empty	1	WT_KCGS_100nM_R1	K07	6526938	5820284	2	WT_KCGS_100nM_R2	K07	6653453	5946799	3	WT_KCGS_1uM_R1	K07	6828456	6121802	4	WT_KCGS_1uM_R2	K07	6671266	5964612	5	WT_KCGS_10uM_R1	K07	6907118	6200464	6	WT_KCGS_10uM_R2	K07	6463553	5756899
K08	empty	1	WT_KCGS_100nM_R1	K08	6537411	5830757	2	WT_KCGS_100nM_R2	K08	6525742	5819088	3	WT_KCGS_1uM_R1	K08	7021438	6314784	4	WT_KCGS_1uM_R2	K08	6636920	5930266	5	WT_KCGS_10uM_R1	K08	6713537	6006883	6	WT_KCGS_10uM_R2	K08	6472938	5766284
K09	empty	1	WT_KCGS_100nM_R1	K09	6491473	5784819	2	WT_KCGS_100nM_R2	K09	6583618	5876964	3	WT_KCGS_1uM_R1	K09	6769538	6062884	4	WT_KCGS_1uM_R2	K09	6740193	6033539	5	WT_KCGS_10uM_R1	K09	6647528	5940874	6	WT_KCGS_10uM_R2	K09	6614317	5907663
K10	empty	1	WT_KCGS_100nM_R1	K10	6230188	5523534	2	WT_KCGS_100nM_R2	K10	6537205	5830551	3	WT_KCGS_1uM_R1	K10	6680754	5974100	4	WT_KCGS_1uM_R2	K10	6748172	6041518	5	WT_KCGS_10uM_R1	K10	6955522	6248868	6	WT_KCGS_10uM_R2	K10	6640636	5933982
K11	empty	1	WT_KCGS_100nM_R1	K11	6256063	5549409	2	WT_KCGS_100nM_R2	K11	6556207	5849553	3	WT_KCGS_1uM_R1	K11	6567233	5860579	4	WT_KCGS_1uM_R2	K11	6646974	5940320	5	WT_KCGS_10uM_R1	K11	6885156	6178502	6	WT_KCGS_10uM_R2	K11	6390027	5683373
K12	empty	1	WT_KCGS_100nM_R1	K12	6201192	5494538	2	WT_KCGS_100nM_R2	K12	6635939	5929285	3	WT_KCGS_1uM_R1	K12	6820909	6114255	4	WT_KCGS_1uM_R2	K12	6791206	6084552	5	WT_KCGS_10uM_R1	K12	6728532	6021878	6	WT_KCGS_10uM_R2	K12	6455017	5748363
K13	empty	1	WT_KCGS_100nM_R1	K13	6354541	5647887	2	WT_KCGS_100nM_R2	K13	6722693	6016039	3	WT_KCGS_1uM_R1	K13	6575651	5868997	4	WT_KCGS_1uM_R2	K13	6864976	6158322	5	WT_KCGS_10uM_R1	K13	6933037	6226383	6	WT_KCGS_10uM_R2	K13	6361436	5654782
K14	empty	1	WT_KCGS_100nM_R1	K14	6389422	5682768	2	WT_KCGS_100nM_R2	K14	6643779	5937125	3	WT_KCGS_1uM_R1	K14	6724939	6018285	4	WT_KCGS_1uM_R2	K14	6890780	6184126	5	WT_KCGS_10uM_R1	K14	7036198	6329544	6	WT_KCGS_10uM_R2	K14	6775710	6069056
K15	empty	1	WT_KCGS_100nM_R1	K15	6615199	5908545	2	WT_KCGS_100nM_R2	K15	6546438	5839784	3	WT_KCGS_1uM_R1	K15	7010853	6304199	4	WT_KCGS_1uM_R2	K15	6687178	5980524	5	WT_KCGS_10uM_R1	K15	6746244	6039590	6	WT_KCGS_10uM_R2	K15	6800056	6093402
K16	empty	1	WT_KCGS_100nM_R1	K16	6629211	5922557	2	WT_KCGS_100nM_R2	K16	6636599	5929945	3	WT_KCGS_1uM_R1	K16	6775845	6069191	4	WT_KCGS_1uM_R2	K16	6701225	5994571	5	WT_KCGS_10uM_R1	K16	6776696	6070042	6	WT_KCGS_10uM_R2	K16	5886547	5179893
K17	empty	1	WT_KCGS_100nM_R1	K17	6558102	5851448	2	WT_KCGS_100nM_R2	K17	6606031	5899377	3	WT_KCGS_1uM_R1	K17	6877023	6170369	4	WT_KCGS_1uM_R2	K17	6847503	6140849	5	WT_KCGS_10uM_R1	K17	6795630	6088976	6	WT_KCGS_10uM_R2	K17	6531843	5825189
K18	empty	1	WT_KCGS_100nM_R1	K18	6643804	5937150	2	WT_KCGS_100nM_R2	K18	6552062	5845408	3	WT_KCGS_1uM_R1	K18	7195698	6489044	4	WT_KCGS_1uM_R2	K18	6741773	6035119	5	WT_KCGS_10uM_R1	K18	7070536	6363882	6	WT_KCGS_10uM_R2	K18	6366694	5660040
K19	empty	1	WT_KCGS_100nM_R1	K19	6594926	5888272	2	WT_KCGS_100nM_R2	K19	6749776	6043122	3	WT_KCGS_1uM_R1	K19	6911032	6204378	4	WT_KCGS_1uM_R2	K19	6804507	6097853	5	WT_KCGS_10uM_R1	K19	6818721	6112067	6	WT_KCGS_10uM_R2	K19	6387954	5681300
K20	empty	1	WT_KCGS_100nM_R1	K20	6919695	6213041	2	WT_KCGS_100nM_R2	K20	6738897	6032243	3	WT_KCGS_1uM_R1	K20	7034528	6327874	4	WT_KCGS_1uM_R2	K20	6745338	6038684	5	WT_KCGS_10uM_R1	K20	6830865	6124211	6	WT_KCGS_10uM_R2	K20	6336005	5629351
K21	empty	1	WT_KCGS_100nM_R1	K21	6755735	6049081	2	WT_KCGS_100nM_R2	K21	6257340	5550686	3	WT_KCGS_1uM_R1	K21	6978969	6272315	4	WT_KCGS_1uM_R2	K21	6605521	5898867	5	WT_KCGS_10uM_R1	K21	6631769	5925115	6	WT_KCGS_10uM_R2	K21	6307134	5600480
K22	empty	1	WT_KCGS_100nM_R1	K22	6378475	5671821	2	WT_KCGS_100nM_R2	K22	6878260	6171606	3	WT_KCGS_1uM_R1	K22	6647688	5941034	4	WT_KCGS_1uM_R2	K22	6370315	5663661	5	WT_KCGS_10uM_R1	K22	7145449	6438795	6	WT_KCGS_10uM_R2	K22	6220325	5513671
K23	Control #1	1	WT_KCGS_100nM_R1	K23	3026535	2319881	2	WT_KCGS_100nM_R2	K23	3240787	2534133	3	WT_KCGS_1uM_R1	K23	3257852	2551198	4	WT_KCGS_1uM_R2	K23	3252747	2546093	5	WT_KCGS_10uM_R1	K23	2968795	2262141	6	WT_KCGS_10uM_R2	K23	3163971	2457317
K24	empty	1	WT_KCGS_100nM_R1	K24	6480140	5773486	2	WT_KCGS_100nM_R2	K24	6685171	5978517	3	WT_KCGS_1uM_R1	K24	6564524	5857870	4	WT_KCGS_1uM_R2	K24	6645589	5938935	5	WT_KCGS_10uM_R1	K24	6739822	6033168	6	WT_KCGS_10uM_R2	K24	6757982	6051328
L01	empty	1	WT_KCGS_100nM_R1	L01	6705381	5998727	2	WT_KCGS_100nM_R2	L01	6829082	6122428	3	WT_KCGS_1uM_R1	L01	6609608	5902954	4	WT_KCGS_1uM_R2	L01	6662738	5956084	5	WT_KCGS_10uM_R1	L01	7177155	6470501	6	WT_KCGS_10uM_R2	L01	6627859	5921205
L02	Control #2	1	WT_KCGS_100nM_R1	L02	5846252	5139598	2	WT_KCGS_100nM_R2	L02	5864958	5158304	3	WT_KCGS_1uM_R1	L02	5972562	5265908	4	WT_KCGS_1uM_R2	L02	5854661	5148007	5	WT_KCGS_10uM_R1	L02	5846840	5140186	6	WT_KCGS_10uM_R2	L02	5461427	4754773
L03	empty	1	WT_KCGS_100nM_R1	L03	6386507	5679853	2	WT_KCGS_100nM_R2	L03	6847290	6140636	3	WT_KCGS_1uM_R1	L03	6817349	6110695	4	WT_KCGS_1uM_R2	L03	6717756	6011102	5	WT_KCGS_10uM_R1	L03	7490612	6783958	6	WT_KCGS_10uM_R2	L03	6567388	5860734
L04	empty	1	WT_KCGS_100nM_R1	L04	6256199	5549545	2	WT_KCGS_100nM_R2	L04	6779198	6072544	3	WT_KCGS_1uM_R1	L04	6729623	6022969	4	WT_KCGS_1uM_R2	L04	6666927	5960273	5	WT_KCGS_10uM_R1	L04	7168835	6462181	6	WT_KCGS_10uM_R2	L04	6071320	5364666
L05	empty	1	WT_KCGS_100nM_R1	L05	6456117	5749463	2	WT_KCGS_100nM_R2	L05	6435773	5729119	3	WT_KCGS_1uM_R1	L05	6760543	6053889	4	WT_KCGS_1uM_R2	L05	6456381	5749727	5	WT_KCGS_10uM_R1	L05	7043577	6336923	6	WT_KCGS_10uM_R2	L05	6477906	5771252
L06	empty	1	WT_KCGS_100nM_R1	L06	6344840	5638186	2	WT_KCGS_100nM_R2	L06	6632746	5926092	3	WT_KCGS_1uM_R1	L06	6738563	6031909	4	WT_KCGS_1uM_R2	L06	6571264	5864610	5	WT_KCGS_10uM_R1	L06	6983862	6277208	6	WT_KCGS_10uM_R2	L06	6482418	5775764
L07	empty	1	WT_KCGS_100nM_R1	L07	6450280	5743626	2	WT_KCGS_100nM_R2	L07	6476363	5769709	3	WT_KCGS_1uM_R1	L07	6807289	6100635	4	WT_KCGS_1uM_R2	L07	6516555	5809901	5	WT_KCGS_10uM_R1	L07	6816532	6109878	6	WT_KCGS_10uM_R2	L07	6603981	5897327
L08	empty	1	WT_KCGS_100nM_R1	L08	6584193	5877539	2	WT_KCGS_100nM_R2	L08	6457000	5750346	3	WT_KCGS_1uM_R1	L08	6723464	6016810	4	WT_KCGS_1uM_R2	L08	6433422	5726768	5	WT_KCGS_10uM_R1	L08	6782840	6076186	6	WT_KCGS_10uM_R2	L08	6680468	5973814
L09	empty	1	WT_KCGS_100nM_R1	L09	6458045	5751391	2	WT_KCGS_100nM_R2	L09	6667774	5961120	3	WT_KCGS_1uM_R1	L09	6715978	6009324	4	WT_KCGS_1uM_R2	L09	6531138	5824484	5	WT_KCGS_10uM_R1	L09	6859915	6153261	6	WT_KCGS_10uM_R2	L09	6767904	6061250
L10	empty	1	WT_KCGS_100nM_R1	L10	6464484	5757830	2	WT_KCGS_100nM_R2	L10	6767877	6061223	3	WT_KCGS_1uM_R1	L10	6713209	6006555	4	WT_KCGS_1uM_R2	L10	6788030	6081376	5	WT_KCGS_10uM_R1	L10	6903525	6196871	6	WT_KCGS_10uM_R2	L10	6276744	5570090
L11	empty	1	WT_KCGS_100nM_R1	L11	6274209	5567555	2	WT_KCGS_100nM_R2	L11	6456338	5749684	3	WT_KCGS_1uM_R1	L11	6668338	5961684	4	WT_KCGS_1uM_R2	L11	6686293	5979639	5	WT_KCGS_10uM_R1	L11	6792572	6085918	6	WT_KCGS_10uM_R2	L11	6404586	5697932
L12	empty	1	WT_KCGS_100nM_R1	L12	6280556	5573902	2	WT_KCGS_100nM_R2	L12	6496698	5790044	3	WT_KCGS_1uM_R1	L12	6631125	5924471	4	WT_KCGS_1uM_R2	L12	6617175	5910521	5	WT_KCGS_10uM_R1	L12	6988799	6282145	6	WT_KCGS_10uM_R2	L12	6437504	5730850
L13	empty	1	WT_KCGS_100nM_R1	L13	6364860	5658206	2	WT_KCGS_100nM_R2	L13	6629743	5923089	3	WT_KCGS_1uM_R1	L13	6575287	5868633	4	WT_KCGS_1uM_R2	L13	6537527	5830873	5	WT_KCGS_10uM_R1	L13	6911449	6204795	6	WT_KCGS_10uM_R2	L13	6510059	5803405
L14	empty	1	WT_KCGS_100nM_R1	L14	6477110	5770456	2	WT_KCGS_100nM_R2	L14	6832895	6126241	3	WT_KCGS_1uM_R1	L14	6879615	6172961	4	WT_KCGS_1uM_R2	L14	6606219	5899565	5	WT_KCGS_10uM_R1	L14	7046623	6339969	6	WT_KCGS_10uM_R2	L14	6678280	5971626
L15	empty	1	WT_KCGS_100nM_R1	L15	6598365	5891711	2	WT_KCGS_100nM_R2	L15	6639886	5933232	3	WT_KCGS_1uM_R1	L15	6856656	6150002	4	WT_KCGS_1uM_R2	L15	6697773	5991119	5	WT_KCGS_10uM_R1	L15	6853937	6147283	6	WT_KCGS_10uM_R2	L15	6461170	5754516
L16	empty	1	WT_KCGS_100nM_R1	L16	6687011	5980357	2	WT_KCGS_100nM_R2	L16	6631058	5924404	3	WT_KCGS_1uM_R1	L16	7271593	6564939	4	WT_KCGS_1uM_R2	L16	6932457	6225803	5	WT_KCGS_10uM_R1	L16	6838029	6131375	6	WT_KCGS_10uM_R2	L16	6566739	5860085
L17	empty	1	WT_KCGS_100nM_R1	L17	6705780	5999126	2	WT_KCGS_100nM_R2	L17	6706192	5999538	3	WT_KCGS_1uM_R1	L17	6959453	6252799	4	WT_KCGS_1uM_R2	L17	6860918	6154264	5	WT_KCGS_10uM_R1	L17	7101533	6394879	6	WT_KCGS_10uM_R2	L17	6593033	5886379
L18	empty	1	WT_KCGS_100nM_R1	L18	6686459	5979805	2	WT_KCGS_100nM_R2	L18	6835434	6128780	3	WT_KCGS_1uM_R1	L18	7166383	6459729	4	WT_KCGS_1uM_R2	L18	6853888	6147234	5	WT_KCGS_10uM_R1	L18	7005662	6299008	6	WT_KCGS_10uM_R2	L18	6885013	6178359
L19	empty	1	WT_KCGS_100nM_R1	L19	6719687	6013033	2	WT_KCGS_100nM_R2	L19	6745757	6039103	3	WT_KCGS_1uM_R1	L19	7008368	6301714	4	WT_KCGS_1uM_R2	L19	6811183	6104529	5	WT_KCGS_10uM_R1	L19	7078223	6371569	6	WT_KCGS_10uM_R2	L19	6798685	6092031
L20	empty	1	WT_KCGS_100nM_R1	L20	6652440	5945786	2	WT_KCGS_100nM_R2	L20	6783448	6076794	3	WT_KCGS_1uM_R1	L20	6763369	6056715	4	WT_KCGS_1uM_R2	L20	6683018	5976364	5	WT_KCGS_10uM_R1	L20	6964569	6257915	6	WT_KCGS_10uM_R2	L20	6626328	5919674
L21	empty	1	WT_KCGS_100nM_R1	L21	6693883	5987229	2	WT_KCGS_100nM_R2	L21	6587586	5880932	3	WT_KCGS_1uM_R1	L21	6511403	5804749	4	WT_KCGS_1uM_R2	L21	6516989	5810335	5	WT_KCGS_10uM_R1	L21	6813796	6107142	6	WT_KCGS_10uM_R2	L21	6519215	5812561
L22	empty	1	WT_KCGS_100nM_R1	L22	6336884	5630230	2	WT_KCGS_100nM_R2	L22	6531824	5825170	3	WT_KCGS_1uM_R1	L22	6642924	5936270	4	WT_KCGS_1uM_R2	L22	6421789	5715135	5	WT_KCGS_10uM_R1	L22	6741136	6034482	6	WT_KCGS_10uM_R2	L22	6512139	5805485
L23	Control #1	1	WT_KCGS_100nM_R1	L23	2995858	2289204	2	WT_KCGS_100nM_R2	L23	3183673	2477019	3	WT_KCGS_1uM_R1	L23	3179682	2473028	4	WT_KCGS_1uM_R2	L23	3233548	2526894	5	WT_KCGS_10uM_R1	L23	3227996	2521342	6	WT_KCGS_10uM_R2	L23	3183122	2476468
L24	empty	1	WT_KCGS_100nM_R1	L24	6716867	6010213	2	WT_KCGS_100nM_R2	L24	7177614	6470960	3	WT_KCGS_1uM_R1	L24	6649997	5943343	4	WT_KCGS_1uM_R2	L24	6709209	6002555	5	WT_KCGS_10uM_R1	L24	7023646	6316992	6	WT_KCGS_10uM_R2	L24	6911628	6204974
M01	empty	1	WT_KCGS_100nM_R1	M01	6624710	5918056	2	WT_KCGS_100nM_R2	M01	6871073	6164419	3	WT_KCGS_1uM_R1	M01	6647546	5940892	4	WT_KCGS_1uM_R2	M01	6628007	5921353	5	WT_KCGS_10uM_R1	M01	7175760	6469106	6	WT_KCGS_10uM_R2	M01	6696098	5989444
M02	DMSO	1	WT_KCGS_100nM_R1	M02	6824289	6117635	2	WT_KCGS_100nM_R2	M02	6752449	6045795	3	WT_KCGS_1uM_R1	M02	6889571	6182917	4	WT_KCGS_1uM_R2	M02	6572733	5866079	5	WT_KCGS_10uM_R1	M02	6748057	6041403	6	WT_KCGS_10uM_R2	M02	6363599	5656945
M03	empty	1	WT_KCGS_100nM_R1	M03	6176331	5469677	2	WT_KCGS_100nM_R2	M03	6708872	6002218	3	WT_KCGS_1uM_R1	M03	6876247	6169593	4	WT_KCGS_1uM_R2	M03	6745906	6039252	5	WT_KCGS_10uM_R1	M03	7310690	6604036	6	WT_KCGS_10uM_R2	M03	6679077	5972423
M04	empty	1	WT_KCGS_100nM_R1	M04	6379455	5672801	2	WT_KCGS_100nM_R2	M04	6646752	5940098	3	WT_KCGS_1uM_R1	M04	6896966	6190312	4	WT_KCGS_1uM_R2	M04	6439188	5732534	5	WT_KCGS_10uM_R1	M04	7051177	6344523	6	WT_KCGS_10uM_R2	M04	6928239	6221585
M05	empty	1	WT_KCGS_100nM_R1	M05	6609984	5903330	2	WT_KCGS_100nM_R2	M05	6655730	5949076	3	WT_KCGS_1uM_R1	M05	6790449	6083795	4	WT_KCGS_1uM_R2	M05	6625524	5918870	5	WT_KCGS_10uM_R1	M05	6933545	6226891	6	WT_KCGS_10uM_R2	M05	6510212	5803558
M06	empty	1	WT_KCGS_100nM_R1	M06	6326294	5619640	2	WT_KCGS_100nM_R2	M06	6451742	5745088	3	WT_KCGS_1uM_R1	M06	6723666	6017012	4	WT_KCGS_1uM_R2	M06	6768513	6061859	5	WT_KCGS_10uM_R1	M06	6867474	6160820	6	WT_KCGS_10uM_R2	M06	6230480	5523826
M07	empty	1	WT_KCGS_100nM_R1	M07	6370575	5663921	2	WT_KCGS_100nM_R2	M07	6509618	5802964	3	WT_KCGS_1uM_R1	M07	6770103	6063449	4	WT_KCGS_1uM_R2	M07	6365635	5658981	5	WT_KCGS_10uM_R1	M07	6425179	5718525	6	WT_KCGS_10uM_R2	M07	6350717	5644063
M08	empty	1	WT_KCGS_100nM_R1	M08	6682721	5976067	2	WT_KCGS_100nM_R2	M08	6464215	5757561	3	WT_KCGS_1uM_R1	M08	6709891	6003237	4	WT_KCGS_1uM_R2	M08	6269141	5562487	5	WT_KCGS_10uM_R1	M08	6991926	6285272	6	WT_KCGS_10uM_R2	M08	6396069	5689415
M09	empty	1	WT_KCGS_100nM_R1	M09	6708137	6001483	2	WT_KCGS_100nM_R2	M09	6425370	5718716	3	WT_KCGS_1uM_R1	M09	6775604	6068950	4	WT_KCGS_1uM_R2	M09	6272809	5566155	5	WT_KCGS_10uM_R1	M09	6843994	6137340	6	WT_KCGS_10uM_R2	M09	5877225	5170571
M10	empty	1	WT_KCGS_100nM_R1	M10	6506407	5799753	2	WT_KCGS_100nM_R2	M10	6528208	5821554	3	WT_KCGS_1uM_R1	M10	6713874	6007220	4	WT_KCGS_1uM_R2	M10	6354812	5648158	5	WT_KCGS_10uM_R1	M10	7019244	6312590	6	WT_KCGS_10uM_R2	M10	6588420	5881766
M11	empty	1	WT_KCGS_100nM_R1	M11	6517667	5811013	2	WT_KCGS_100nM_R2	M11	6561832	5855178	3	WT_KCGS_1uM_R1	M11	6669178	5962524	4	WT_KCGS_1uM_R2	M11	6536868	5830214	5	WT_KCGS_10uM_R1	M11	6751939	6045285	6	WT_KCGS_10uM_R2	M11	6424245	5717591
M12	empty	1	WT_KCGS_100nM_R1	M12	6142080	5435426	2	WT_KCGS_100nM_R2	M12	6627626	5920972	3	WT_KCGS_1uM_R1	M12	6698238	5991584	4	WT_KCGS_1uM_R2	M12	6353839	5647185	5	WT_KCGS_10uM_R1	M12	7224112	6517458	6	WT_KCGS_10uM_R2	M12	6650528	5943874
M13	empty	1	WT_KCGS_100nM_R1	M13	6457275	5750621	2	WT_KCGS_100nM_R2	M13	6808042	6101388	3	WT_KCGS_1uM_R1	M13	6354417	5647763	4	WT_KCGS_1uM_R2	M13	6547417	5840763	5	WT_KCGS_10uM_R1	M13	6642242	5935588	6	WT_KCGS_10uM_R2	M13	6651271	5944617
M14	empty	1	WT_KCGS_100nM_R1	M14	6416587	5709933	2	WT_KCGS_100nM_R2	M14	6893973	6187319	3	WT_KCGS_1uM_R1	M14	6659304	5952650	4	WT_KCGS_1uM_R2	M14	6627618	5920964	5	WT_KCGS_10uM_R1	M14	6935979	6229325	6	WT_KCGS_10uM_R2	M14	6844803	6138149
M15	empty	1	WT_KCGS_100nM_R1	M15	6688146	5981492	2	WT_KCGS_100nM_R2	M15	6768464	6061810	3	WT_KCGS_1uM_R1	M15	6894733	6188079	4	WT_KCGS_1uM_R2	M15	6744114	6037460	5	WT_KCGS_10uM_R1	M15	7002862	6296208	6	WT_KCGS_10uM_R2	M15	6556552	5849898
M16	empty	1	WT_KCGS_100nM_R1	M16	6748443	6041789	2	WT_KCGS_100nM_R2	M16	6798267	6091613	3	WT_KCGS_1uM_R1	M16	6992064	6285410	4	WT_KCGS_1uM_R2	M16	6722092	6015438	5	WT_KCGS_10uM_R1	M16	7163175	6456521	6	WT_KCGS_10uM_R2	M16	6923979	6217325
M17	empty	1	WT_KCGS_100nM_R1	M17	6830684	6124030	2	WT_KCGS_100nM_R2	M17	6736206	6029552	3	WT_KCGS_1uM_R1	M17	6993926	6287272	4	WT_KCGS_1uM_R2	M17	6737784	6031130	5	WT_KCGS_10uM_R1	M17	7081547	6374893	6	WT_KCGS_10uM_R2	M17	6924619	6217965
M18	empty	1	WT_KCGS_100nM_R1	M18	6711403	6004749	2	WT_KCGS_100nM_R2	M18	6458295	5751641	3	WT_KCGS_1uM_R1	M18	6913326	6206672	4	WT_KCGS_1uM_R2	M18	6585698	5879044	5	WT_KCGS_10uM_R1	M18	7047414	6340760	6	WT_KCGS_10uM_R2	M18	6954534	6247880
M19	empty	1	WT_KCGS_100nM_R1	M19	6684048	5977394	2	WT_KCGS_100nM_R2	M19	6478652	5771998	3	WT_KCGS_1uM_R1	M19	7013233	6306579	4	WT_KCGS_1uM_R2	M19	6752445	6045791	5	WT_KCGS_10uM_R1	M19	7146458	6439804	6	WT_KCGS_10uM_R2	M19	6765324	6058670
M20	empty	1	WT_KCGS_100nM_R1	M20	6912454	6205800	2	WT_KCGS_100nM_R2	M20	6705828	5999174	3	WT_KCGS_1uM_R1	M20	7167423	6460769	4	WT_KCGS_1uM_R2	M20	6540228	5833574	5	WT_KCGS_10uM_R1	M20	7241949	6535295	6	WT_KCGS_10uM_R2	M20	6692057	5985403
M21	empty	1	WT_KCGS_100nM_R1	M21	6539894	5833240	2	WT_KCGS_100nM_R2	M21	6528984	5822330	3	WT_KCGS_1uM_R1	M21	7091009	6384355	4	WT_KCGS_1uM_R2	M21	6244295	5537641	5	WT_KCGS_10uM_R1	M21	7054044	6347390	6	WT_KCGS_10uM_R2	M21	6708428	6001774
M22	empty	1	WT_KCGS_100nM_R1	M22	6701099	5994445	2	WT_KCGS_100nM_R2	M22	6492928	5786274	3	WT_KCGS_1uM_R1	M22	7193142	6486488	4	WT_KCGS_1uM_R2	M22	6543834	5837180	5	WT_KCGS_10uM_R1	M22	7052793	6346139	6	WT_KCGS_10uM_R2	M22	6684613	5977959
M23	DMSO	1	WT_KCGS_100nM_R1	M23	6721789	6015135	2	WT_KCGS_100nM_R2	M23	6768237	6061583	3	WT_KCGS_1uM_R1	M23	6528273	5821619	4	WT_KCGS_1uM_R2	M23	6570164	5863510	5	WT_KCGS_10uM_R1	M23	6914460	6207806	6	WT_KCGS_10uM_R2	M23	6585945	5879291
M24	empty	1	WT_KCGS_100nM_R1	M24	6555555	5848901	2	WT_KCGS_100nM_R2	M24	6814919	6108265	3	WT_KCGS_1uM_R1	M24	6887028	6180374	4	WT_KCGS_1uM_R2	M24	6677245	5970591	5	WT_KCGS_10uM_R1	M24	7167366	6460712	6	WT_KCGS_10uM_R2	M24	6709698	6003044
N01	empty	1	WT_KCGS_100nM_R1	N01	6571920	5865266	2	WT_KCGS_100nM_R2	N01	6700646	5993992	3	WT_KCGS_1uM_R1	N01	6851368	6144714	4	WT_KCGS_1uM_R2	N01	6598076	5891422	5	WT_KCGS_10uM_R1	N01	6957298	6250644	6	WT_KCGS_10uM_R2	N01	6804354	6097700
N02	DMSO	1	WT_KCGS_100nM_R1	N02	6674941	5968287	2	WT_KCGS_100nM_R2	N02	6787688	6081034	3	WT_KCGS_1uM_R1	N02	6920840	6214186	4	WT_KCGS_1uM_R2	N02	6301575	5594921	5	WT_KCGS_10uM_R1	N02	6683051	5976397	6	WT_KCGS_10uM_R2	N02	6391239	5684585
N03	empty	1	WT_KCGS_100nM_R1	N03	6343636	5636982	2	WT_KCGS_100nM_R2	N03	6751715	6045061	3	WT_KCGS_1uM_R1	N03	6852224	6145570	4	WT_KCGS_1uM_R2	N03	6675962	5969308	5	WT_KCGS_10uM_R1	N03	6943414	6236760	6	WT_KCGS_10uM_R2	N03	6507212	5800558
N04	empty	1	WT_KCGS_100nM_R1	N04	6373360	5666706	2	WT_KCGS_100nM_R2	N04	6476129	5769475	3	WT_KCGS_1uM_R1	N04	6685128	5978474	4	WT_KCGS_1uM_R2	N04	6281795	5575141	5	WT_KCGS_10uM_R1	N04	6860533	6153879	6	WT_KCGS_10uM_R2	N04	6453599	5746945
N05	empty	1	WT_KCGS_100nM_R1	N05	6426701	5720047	2	WT_KCGS_100nM_R2	N05	6304187	5597533	3	WT_KCGS_1uM_R1	N05	6713259	6006605	4	WT_KCGS_1uM_R2	N05	6303575	5596921	5	WT_KCGS_10uM_R1	N05	6940341	6233687	6	WT_KCGS_10uM_R2	N05	6559094	5852440
N06	empty	1	WT_KCGS_100nM_R1	N06	6611676	5905022	2	WT_KCGS_100nM_R2	N06	6278869	5572215	3	WT_KCGS_1uM_R1	N06	6852482	6145828	4	WT_KCGS_1uM_R2	N06	6075493	5368839	5	WT_KCGS_10uM_R1	N06	6905950	6199296	6	WT_KCGS_10uM_R2	N06	6158605	5451951
N07	empty	1	WT_KCGS_100nM_R1	N07	6660874	5954220	2	WT_KCGS_100nM_R2	N07	6488539	5781885	3	WT_KCGS_1uM_R1	N07	6884793	6178139	4	WT_KCGS_1uM_R2	N07	6214370	5507716	5	WT_KCGS_10uM_R1	N07	6898711	6192057	6	WT_KCGS_10uM_R2	N07	6436393	5729739
N08	empty	1	WT_KCGS_100nM_R1	N08	6771391	6064737	2	WT_KCGS_100nM_R2	N08	6411665	5705011	3	WT_KCGS_1uM_R1	N08	6786310	6079656	4	WT_KCGS_1uM_R2	N08	6211268	5504614	5	WT_KCGS_10uM_R1	N08	6767490	6060836	6	WT_KCGS_10uM_R2	N08	6254788	5548134
N09	empty	1	WT_KCGS_100nM_R1	N09	6760997	6054343	2	WT_KCGS_100nM_R2	N09	6266928	5560274	3	WT_KCGS_1uM_R1	N09	6873588	6166934	4	WT_KCGS_1uM_R2	N09	6298594	5591940	5	WT_KCGS_10uM_R1	N09	7169359	6462705	6	WT_KCGS_10uM_R2	N09	6361992	5655338
N10	empty	1	WT_KCGS_100nM_R1	N10	6671112	5964458	2	WT_KCGS_100nM_R2	N10	6432235	5725581	3	WT_KCGS_1uM_R1	N10	6965911	6259257	4	WT_KCGS_1uM_R2	N10	6102040	5395386	5	WT_KCGS_10uM_R1	N10	6942647	6235993	6	WT_KCGS_10uM_R2	N10	6519377	5812723
N11	empty	1	WT_KCGS_100nM_R1	N11	6724340	6017686	2	WT_KCGS_100nM_R2	N11	6345155	5638501	3	WT_KCGS_1uM_R1	N11	6814104	6107450	4	WT_KCGS_1uM_R2	N11	6313709	5607055	5	WT_KCGS_10uM_R1	N11	6869870	6163216	6	WT_KCGS_10uM_R2	N11	6486830	5780176
N12	empty	1	WT_KCGS_100nM_R1	N12	6363163	5656509	2	WT_KCGS_100nM_R2	N12	6546514	5839860	3	WT_KCGS_1uM_R1	N12	6754787	6048133	4	WT_KCGS_1uM_R2	N12	6482398	5775744	5	WT_KCGS_10uM_R1	N12	7112239	6405585	6	WT_KCGS_10uM_R2	N12	6236581	5529927
N13	empty	1	WT_KCGS_100nM_R1	N13	6381504	5674850	2	WT_KCGS_100nM_R2	N13	6523934	5817280	3	WT_KCGS_1uM_R1	N13	6800285	6093631	4	WT_KCGS_1uM_R2	N13	6430794	5724140	5	WT_KCGS_10uM_R1	N13	7115799	6409145	6	WT_KCGS_10uM_R2	N13	6342426	5635772
N14	empty	1	WT_KCGS_100nM_R1	N14	6536892	5830238	2	WT_KCGS_100nM_R2	N14	6645635	5938981	3	WT_KCGS_1uM_R1	N14	6739605	6032951	4	WT_KCGS_1uM_R2	N14	6830721	6124067	5	WT_KCGS_10uM_R1	N14	7210333	6503679	6	WT_KCGS_10uM_R2	N14	6399461	5692807
N15	empty	1	WT_KCGS_100nM_R1	N15	6739895	6033241	2	WT_KCGS_100nM_R2	N15	6435131	5728477	3	WT_KCGS_1uM_R1	N15	7093081	6386427	4	WT_KCGS_1uM_R2	N15	6409701	5703047	5	WT_KCGS_10uM_R1	N15	7127693	6421039	6	WT_KCGS_10uM_R2	N15	6777475	6070821
N16	empty	1	WT_KCGS_100nM_R1	N16	6946867	6240213	2	WT_KCGS_100nM_R2	N16	6604054	5897400	3	WT_KCGS_1uM_R1	N16	7110362	6403708	4	WT_KCGS_1uM_R2	N16	6514600	5807946	5	WT_KCGS_10uM_R1	N16	7226492	6519838	6	WT_KCGS_10uM_R2	N16	6935011	6228357
N17	empty	1	WT_KCGS_100nM_R1	N17	6769269	6062615	2	WT_KCGS_100nM_R2	N17	6268526	5561872	3	WT_KCGS_1uM_R1	N17	7051557	6344903	4	WT_KCGS_1uM_R2	N17	6434348	5727694	5	WT_KCGS_10uM_R1	N17	7293461	6586807	6	WT_KCGS_10uM_R2	N17	6778072	6071418
N18	empty	1	WT_KCGS_100nM_R1	N18	6739256	6032602	2	WT_KCGS_100nM_R2	N18	6544099	5837445	3	WT_KCGS_1uM_R1	N18	7318769	6612115	4	WT_KCGS_1uM_R2	N18	6432612	5725958	5	WT_KCGS_10uM_R1	N18	7297936	6591282	6	WT_KCGS_10uM_R2	N18	6823641	6116987
N19	empty	1	WT_KCGS_100nM_R1	N19	6989619	6282965	2	WT_KCGS_100nM_R2	N19	6651661	5945007	3	WT_KCGS_1uM_R1	N19	6832793	6126139	4	WT_KCGS_1uM_R2	N19	6620313	5913659	5	WT_KCGS_10uM_R1	N19	7516852	6810198	6	WT_KCGS_10uM_R2	N19	6856236	6149582
N20	empty	1	WT_KCGS_100nM_R1	N20	6940994	6234340	2	WT_KCGS_100nM_R2	N20	6836910	6130256	3	WT_KCGS_1uM_R1	N20	7069129	6362475	4	WT_KCGS_1uM_R2	N20	6800685	6094031	5	WT_KCGS_10uM_R1	N20	7490218	6783564	6	WT_KCGS_10uM_R2	N20	6604072	5897418
N21	empty	1	WT_KCGS_100nM_R1	N21	6739298	6032644	2	WT_KCGS_100nM_R2	N21	6860431	6153777	3	WT_KCGS_1uM_R1	N21	6928711	6222057	4	WT_KCGS_1uM_R2	N21	6371016	5664362	5	WT_KCGS_10uM_R1	N21	7335924	6629270	6	WT_KCGS_10uM_R2	N21	6654127	5947473
N22	empty	1	WT_KCGS_100nM_R1	N22	6856020	6149366	2	WT_KCGS_100nM_R2	N22	6589494	5882840	3	WT_KCGS_1uM_R1	N22	7128900	6422246	4	WT_KCGS_1uM_R2	N22	6737773	6031119	5	WT_KCGS_10uM_R1	N22	6944578	6237924	6	WT_KCGS_10uM_R2	N22	6694021	5987367
N23	DMSO	1	WT_KCGS_100nM_R1	N23	6693515	5986861	2	WT_KCGS_100nM_R2	N23	6658943	5952289	3	WT_KCGS_1uM_R1	N23	6729273	6022619	4	WT_KCGS_1uM_R2	N23	6648429	5941775	5	WT_KCGS_10uM_R1	N23	6872469	6165815	6	WT_KCGS_10uM_R2	N23	6738292	6031638
N24	empty	1	WT_KCGS_100nM_R1	N24	6569683	5863029	2	WT_KCGS_100nM_R2	N24	7035124	6328470	3	WT_KCGS_1uM_R1	N24	7183241	6476587	4	WT_KCGS_1uM_R2	N24	7025638	6318984	5	WT_KCGS_10uM_R1	N24	7157499	6450845	6	WT_KCGS_10uM_R2	N24	7054189	6347535
O01	empty	1	WT_KCGS_100nM_R1	O01	6470356	5763702	2	WT_KCGS_100nM_R2	O01	6513290	5806636	3	WT_KCGS_1uM_R1	O01	6559262	5852608	4	WT_KCGS_1uM_R2	O01	6526428	5819774	5	WT_KCGS_10uM_R1	O01	7007410	6300756	6	WT_KCGS_10uM_R2	O01	6751395	6044741
O02	DMSO	1	WT_KCGS_100nM_R1	O02	6382696	5676042	2	WT_KCGS_100nM_R2	O02	6260006	5553352	3	WT_KCGS_1uM_R1	O02	6313741	5607087	4	WT_KCGS_1uM_R2	O02	6093062	5386408	5	WT_KCGS_10uM_R1	O02	6613877	5907223	6	WT_KCGS_10uM_R2	O02	6566056	5859402
O03	empty	1	WT_KCGS_100nM_R1	O03	6139326	5432672	2	WT_KCGS_100nM_R2	O03	6157519	5450865	3	WT_KCGS_1uM_R1	O03	6273995	5567341	4	WT_KCGS_1uM_R2	O03	6252744	5546090	5	WT_KCGS_10uM_R1	O03	6672418	5965764	6	WT_KCGS_10uM_R2	O03	6210796	5504142
O04	empty	1	WT_KCGS_100nM_R1	O04	6246696	5540042	2	WT_KCGS_100nM_R2	O04	6282974	5576320	3	WT_KCGS_1uM_R1	O04	6767039	6060385	4	WT_KCGS_1uM_R2	O04	6141179	5434525	5	WT_KCGS_10uM_R1	O04	6685857	5979203	6	WT_KCGS_10uM_R2	O04	6268878	5562224
O05	empty	1	WT_KCGS_100nM_R1	O05	6306084	5599430	2	WT_KCGS_100nM_R2	O05	6037996	5331342	3	WT_KCGS_1uM_R1	O05	6768943	6062289	4	WT_KCGS_1uM_R2	O05	6250967	5544313	5	WT_KCGS_10uM_R1	O05	6714364	6007710	6	WT_KCGS_10uM_R2	O05	6276009	5569355
O06	empty	1	WT_KCGS_100nM_R1	O06	6516798	5810144	2	WT_KCGS_100nM_R2	O06	6408736	5702082	3	WT_KCGS_1uM_R1	O06	6791952	6085298	4	WT_KCGS_1uM_R2	O06	6198723	5492069	5	WT_KCGS_10uM_R1	O06	6522283	5815629	6	WT_KCGS_10uM_R2	O06	6346242	5639588
O07	empty	1	WT_KCGS_100nM_R1	O07	6669360	5962706	2	WT_KCGS_100nM_R2	O07	5993315	5286661	3	WT_KCGS_1uM_R1	O07	6917439	6210785	4	WT_KCGS_1uM_R2	O07	5996000	5289346	5	WT_KCGS_10uM_R1	O07	6446920	5740266	6	WT_KCGS_10uM_R2	O07	6585477	5878823
O08	empty	1	WT_KCGS_100nM_R1	O08	6924337	6217683	2	WT_KCGS_100nM_R2	O08	6226600	5519946	3	WT_KCGS_1uM_R1	O08	6800903	6094249	4	WT_KCGS_1uM_R2	O08	6186134	5479480	5	WT_KCGS_10uM_R1	O08	6394858	5688204	6	WT_KCGS_10uM_R2	O08	6408138	5701484
O09	empty	1	WT_KCGS_100nM_R1	O09	6838122	6131468	2	WT_KCGS_100nM_R2	O09	6356953	5650299	3	WT_KCGS_1uM_R1	O09	7058247	6351593	4	WT_KCGS_1uM_R2	O09	6099640	5392986	5	WT_KCGS_10uM_R1	O09	6503536	5796882	6	WT_KCGS_10uM_R2	O09	6592976	5886322
O10	empty	1	WT_KCGS_100nM_R1	O10	6740050	6033396	2	WT_KCGS_100nM_R2	O10	6290214	5583560	3	WT_KCGS_1uM_R1	O10	6812826	6106172	4	WT_KCGS_1uM_R2	O10	6214148	5507494	5	WT_KCGS_10uM_R1	O10	6585302	5878648	6	WT_KCGS_10uM_R2	O10	6643728	5937074
O11	empty	1	WT_KCGS_100nM_R1	O11	6761560	6054906	2	WT_KCGS_100nM_R2	O11	6378440	5671786	3	WT_KCGS_1uM_R1	O11	6876722	6170068	4	WT_KCGS_1uM_R2	O11	6140002	5433348	5	WT_KCGS_10uM_R1	O11	6384297	5677643	6	WT_KCGS_10uM_R2	O11	6507390	5800736
O12	empty	1	WT_KCGS_100nM_R1	O12	6606507	5899853	2	WT_KCGS_100nM_R2	O12	6708650	6001996	3	WT_KCGS_1uM_R1	O12	6715805	6009151	4	WT_KCGS_1uM_R2	O12	6276849	5570195	5	WT_KCGS_10uM_R1	O12	6685526	5978872	6	WT_KCGS_10uM_R2	O12	6441461	5734807
O13	empty	1	WT_KCGS_100nM_R1	O13	6540380	5833726	2	WT_KCGS_100nM_R2	O13	6765753	6059099	3	WT_KCGS_1uM_R1	O13	6808101	6101447	4	WT_KCGS_1uM_R2	O13	6195104	5488450	5	WT_KCGS_10uM_R1	O13	6405939	5699285	6	WT_KCGS_10uM_R2	O13	6156989	5450335
O14	empty	1	WT_KCGS_100nM_R1	O14	6542691	5836037	2	WT_KCGS_100nM_R2	O14	6743601	6036947	3	WT_KCGS_1uM_R1	O14	6856296	6149642	4	WT_KCGS_1uM_R2	O14	6530560	5823906	5	WT_KCGS_10uM_R1	O14	6545986	5839332	6	WT_KCGS_10uM_R2	O14	6525233	5818579
O15	empty	1	WT_KCGS_100nM_R1	O15	6717604	6010950	2	WT_KCGS_100nM_R2	O15	6635549	5928895	3	WT_KCGS_1uM_R1	O15	7071644	6364990	4	WT_KCGS_1uM_R2	O15	6416802	5710148	5	WT_KCGS_10uM_R1	O15	6664930	5958276	6	WT_KCGS_10uM_R2	O15	6663299	5956645
O16	empty	1	WT_KCGS_100nM_R1	O16	6715373	6008719	2	WT_KCGS_100nM_R2	O16	6688500	5981846	3	WT_KCGS_1uM_R1	O16	7077983	6371329	4	WT_KCGS_1uM_R2	O16	6539796	5833142	5	WT_KCGS_10uM_R1	O16	6434247	5727593	6	WT_KCGS_10uM_R2	O16	6669719	5963065
O17	empty	1	WT_KCGS_100nM_R1	O17	6841489	6134835	2	WT_KCGS_100nM_R2	O17	6906814	6200160	3	WT_KCGS_1uM_R1	O17	7204707	6498053	4	WT_KCGS_1uM_R2	O17	6710896	6004242	5	WT_KCGS_10uM_R1	O17	6523362	5816708	6	WT_KCGS_10uM_R2	O17	6490374	5783720
O18	empty	1	WT_KCGS_100nM_R1	O18	6809818	6103164	2	WT_KCGS_100nM_R2	O18	6680421	5973767	3	WT_KCGS_1uM_R1	O18	7166340	6459686	4	WT_KCGS_1uM_R2	O18	6555888	5849234	5	WT_KCGS_10uM_R1	O18	6613430	5906776	6	WT_KCGS_10uM_R2	O18	6569744	5863090
O19	empty	1	WT_KCGS_100nM_R1	O19	6821354	6114700	2	WT_KCGS_100nM_R2	O19	6617897	5911243	3	WT_KCGS_1uM_R1	O19	6905966	6199312	4	WT_KCGS_1uM_R2	O19	6634691	5928037	5	WT_KCGS_10uM_R1	O19	6505757	5799103	6	WT_KCGS_10uM_R2	O19	6846178	6139524
O20	empty	1	WT_KCGS_100nM_R1	O20	6846729	6140075	2	WT_KCGS_100nM_R2	O20	6649605	5942951	3	WT_KCGS_1uM_R1	O20	7040888	6334234	4	WT_KCGS_1uM_R2	O20	6514134	5807480	5	WT_KCGS_10uM_R1	O20	6734987	6028333	6	WT_KCGS_10uM_R2	O20	6793192	6086538
O21	empty	1	WT_KCGS_100nM_R1	O21	6915058	6208404	2	WT_KCGS_100nM_R2	O21	6892775	6186121	3	WT_KCGS_1uM_R1	O21	6816748	6110094	4	WT_KCGS_1uM_R2	O21	6714698	6008044	5	WT_KCGS_10uM_R1	O21	6889530	6182876	6	WT_KCGS_10uM_R2	O21	6501581	5794927
O22	empty	1	WT_KCGS_100nM_R1	O22	6693712	5987058	2	WT_KCGS_100nM_R2	O22	6598252	5891598	3	WT_KCGS_1uM_R1	O22	6736225	6029571	4	WT_KCGS_1uM_R2	O22	6532828	5826174	5	WT_KCGS_10uM_R1	O22	6698822	5992168	6	WT_KCGS_10uM_R2	O22	6685313	5978659
O23	DMSO	1	WT_KCGS_100nM_R1	O23	6645841	5939187	2	WT_KCGS_100nM_R2	O23	6787184	6080530	3	WT_KCGS_1uM_R1	O23	6693044	5986390	4	WT_KCGS_1uM_R2	O23	6477748	5771094	5	WT_KCGS_10uM_R1	O23	6824190	6117536	6	WT_KCGS_10uM_R2	O23	6797392	6090738
O24	empty	1	WT_KCGS_100nM_R1	O24	6593854	5887200	2	WT_KCGS_100nM_R2	O24	6451708	5745054	3	WT_KCGS_1uM_R1	O24	6873043	6166389	4	WT_KCGS_1uM_R2	O24	6974017	6267363	5	WT_KCGS_10uM_R1	O24	7191097	6484443	6	WT_KCGS_10uM_R2	O24	7023890	6317236
P01	empty	1	WT_KCGS_100nM_R1	P01	6594614	5887960	2	WT_KCGS_100nM_R2	P01	7053356	6346702	3	WT_KCGS_1uM_R1	P01	6030295	5323641	4	WT_KCGS_1uM_R2	P01	6779602	6072948	5	WT_KCGS_10uM_R1	P01	7212329	6505675	6	WT_KCGS_10uM_R2	P01	7014704	6308050
P02	DMSO	1	WT_KCGS_100nM_R1	P02	6138287	5431633	2	WT_KCGS_100nM_R2	P02	6362083	5655429	3	WT_KCGS_1uM_R1	P02	6478081	5771427	4	WT_KCGS_1uM_R2	P02	6185840	5479186	5	WT_KCGS_10uM_R1	P02	6931874	6225220	6	WT_KCGS_10uM_R2	P02	6518522	5811868
P03	empty	1	WT_KCGS_100nM_R1	P03	6052934	5346280	2	WT_KCGS_100nM_R2	P03	6262046	5555392	3	WT_KCGS_1uM_R1	P03	6651865	5945211	4	WT_KCGS_1uM_R2	P03	6089655	5383001	5	WT_KCGS_10uM_R1	P03	6714104	6007450	6	WT_KCGS_10uM_R2	P03	6522204	5815550
P04	empty	1	WT_KCGS_100nM_R1	P04	6078107	5371453	2	WT_KCGS_100nM_R2	P04	6321616	5614962	3	WT_KCGS_1uM_R1	P04	6507904	5801250	4	WT_KCGS_1uM_R2	P04	6067008	5360354	5	WT_KCGS_10uM_R1	P04	6692691	5986037	6	WT_KCGS_10uM_R2	P04	6583312	5876658
P05	empty	1	WT_KCGS_100nM_R1	P05	6198982	5492328	2	WT_KCGS_100nM_R2	P05	6139627	5432973	3	WT_KCGS_1uM_R1	P05	6336276	5629622	4	WT_KCGS_1uM_R2	P05	6113693	5407039	5	WT_KCGS_10uM_R1	P05	6743949	6037295	6	WT_KCGS_10uM_R2	P05	6416609	5709955
P06	empty	1	WT_KCGS_100nM_R1	P06	6382350	5675696	2	WT_KCGS_100nM_R2	P06	6111990	5405336	3	WT_KCGS_1uM_R1	P06	6590073	5883419	4	WT_KCGS_1uM_R2	P06	6034172	5327518	5	WT_KCGS_10uM_R1	P06	6677834	5971180	6	WT_KCGS_10uM_R2	P06	6359091	5652437
P07	empty	1	WT_KCGS_100nM_R1	P07	6389817	5683163	2	WT_KCGS_100nM_R2	P07	6156376	5449722	3	WT_KCGS_1uM_R1	P07	6552669	5846015	4	WT_KCGS_1uM_R2	P07	6146631	5439977	5	WT_KCGS_10uM_R1	P07	6508384	5801730	6	WT_KCGS_10uM_R2	P07	6682982	5976328
P08	empty	1	WT_KCGS_100nM_R1	P08	6427601	5720947	2	WT_KCGS_100nM_R2	P08	6199905	5493251	3	WT_KCGS_1uM_R1	P08	6679512	5972858	4	WT_KCGS_1uM_R2	P08	6097367	5390713	5	WT_KCGS_10uM_R1	P08	6630750	5924096	6	WT_KCGS_10uM_R2	P08	6531828	5825174
P09	empty	1	WT_KCGS_100nM_R1	P09	6166159	5459505	2	WT_KCGS_100nM_R2	P09	6220095	5513441	3	WT_KCGS_1uM_R1	P09	6591738	5885084	4	WT_KCGS_1uM_R2	P09	5948116	5241462	5	WT_KCGS_10uM_R1	P09	6603689	5897035	6	WT_KCGS_10uM_R2	P09	6699802	5993148
P10	empty	1	WT_KCGS_100nM_R1	P10	6314453	5607799	2	WT_KCGS_100nM_R2	P10	6084609	5377955	3	WT_KCGS_1uM_R1	P10	6490757	5784103	4	WT_KCGS_1uM_R2	P10	6312654	5606000	5	WT_KCGS_10uM_R1	P10	6860292	6153638	6	WT_KCGS_10uM_R2	P10	5740555	5033901
P11	empty	1	WT_KCGS_100nM_R1	P11	6402042	5695388	2	WT_KCGS_100nM_R2	P11	6280132	5573478	3	WT_KCGS_1uM_R1	P11	6293272	5586618	4	WT_KCGS_1uM_R2	P11	6290948	5584294	5	WT_KCGS_10uM_R1	P11	6708807	6002153	6	WT_KCGS_10uM_R2	P11	6254456	5547802
P12	empty	1	WT_KCGS_100nM_R1	P12	6095406	5388752	2	WT_KCGS_100nM_R2	P12	6012723	5306069	3	WT_KCGS_1uM_R1	P12	6322187	5615533	4	WT_KCGS_1uM_R2	P12	6110808	5404154	5	WT_KCGS_10uM_R1	P12	6859731	6153077	6	WT_KCGS_10uM_R2	P12	6246789	5540135
P13	empty	1	WT_KCGS_100nM_R1	P13	6152798	5446144	2	WT_KCGS_100nM_R2	P13	6250368	5543714	3	WT_KCGS_1uM_R1	P13	6542834	5836180	4	WT_KCGS_1uM_R2	P13	6123382	5416728	5	WT_KCGS_10uM_R1	P13	6665384	5958730	6	WT_KCGS_10uM_R2	P13	6539832	5833178
P14	empty	1	WT_KCGS_100nM_R1	P14	6320692	5614038	2	WT_KCGS_100nM_R2	P14	6248881	5542227	3	WT_KCGS_1uM_R1	P14	6190529	5483875	4	WT_KCGS_1uM_R2	P14	6450135	5743481	5	WT_KCGS_10uM_R1	P14	6657793	5951139	6	WT_KCGS_10uM_R2	P14	6699707	5993053
P15	empty	1	WT_KCGS_100nM_R1	P15	6389047	5682393	2	WT_KCGS_100nM_R2	P15	6228822	5522168	3	WT_KCGS_1uM_R1	P15	6512846	5806192	4	WT_KCGS_1uM_R2	P15	6360385	5653731	5	WT_KCGS_10uM_R1	P15	6585592	5878938	6	WT_KCGS_10uM_R2	P15	6803688	6097034
P16	empty	1	WT_KCGS_100nM_R1	P16	6546243	5839589	2	WT_KCGS_100nM_R2	P16	6373301	5666647	3	WT_KCGS_1uM_R1	P16	6605786	5899132	4	WT_KCGS_1uM_R2	P16	6357213	5650559	5	WT_KCGS_10uM_R1	P16	6889411	6182757	6	WT_KCGS_10uM_R2	P16	6702773	5996119
P17	empty	1	WT_KCGS_100nM_R1	P17	6450103	5743449	2	WT_KCGS_100nM_R2	P17	6391734	5685080	3	WT_KCGS_1uM_R1	P17	6563310	5856656	4	WT_KCGS_1uM_R2	P17	6388760	5682106	5	WT_KCGS_10uM_R1	P17	6657922	5951268	6	WT_KCGS_10uM_R2	P17	6651536	5944882
P18	empty	1	WT_KCGS_100nM_R1	P18	6382110	5675456	2	WT_KCGS_100nM_R2	P18	6466337	5759683	3	WT_KCGS_1uM_R1	P18	6603223	5896569	4	WT_KCGS_1uM_R2	P18	6392858	5686204	5	WT_KCGS_10uM_R1	P18	6751362	6044708	6	WT_KCGS_10uM_R2	P18	6668060	5961406
P19	empty	1	WT_KCGS_100nM_R1	P19	6549263	5842609	2	WT_KCGS_100nM_R2	P19	6311245	5604591	3	WT_KCGS_1uM_R1	P19	6571181	5864527	4	WT_KCGS_1uM_R2	P19	6255718	5549064	5	WT_KCGS_10uM_R1	P19	6971146	6264492	6	WT_KCGS_10uM_R2	P19	6703186	5996532
P20	empty	1	WT_KCGS_100nM_R1	P20	6469272	5762618	2	WT_KCGS_100nM_R2	P20	6558188	5851534	3	WT_KCGS_1uM_R1	P20	6651321	5944667	4	WT_KCGS_1uM_R2	P20	6793507	6086853	5	WT_KCGS_10uM_R1	P20	7017122	6310468	6	WT_KCGS_10uM_R2	P20	6601714	5895060
P21	empty	1	WT_KCGS_100nM_R1	P21	6497912	5791258	2	WT_KCGS_100nM_R2	P21	6617137	5910483	3	WT_KCGS_1uM_R1	P21	6708265	6001611	4	WT_KCGS_1uM_R2	P21	6545611	5838957	5	WT_KCGS_10uM_R1	P21	7024794	6318140	6	WT_KCGS_10uM_R2	P21	6804497	6097843
P22	empty	1	WT_KCGS_100nM_R1	P22	6506793	5800139	2	WT_KCGS_100nM_R2	P22	6652323	5945669	3	WT_KCGS_1uM_R1	P22	6681430	5974776	4	WT_KCGS_1uM_R2	P22	6607743	5901089	5	WT_KCGS_10uM_R1	P22	6983645	6276991	6	WT_KCGS_10uM_R2	P22	6868694	6162040
P23	DMSO	1	WT_KCGS_100nM_R1	P23	6540885	5834231	2	WT_KCGS_100nM_R2	P23	6607471	5900817	3	WT_KCGS_1uM_R1	P23	6982283	6275629	4	WT_KCGS_1uM_R2	P23	6661989	5955335	5	WT_KCGS_10uM_R1	P23	6845708	6139054	6	WT_KCGS_10uM_R2	P23	6913311	6206657
P24	empty	1	WT_KCGS_100nM_R1	P24	6832777	6126123	2	WT_KCGS_100nM_R2	P24	6931371	6224717	3	WT_KCGS_1uM_R1	P24	7259495	6552841	4	WT_KCGS_1uM_R2	P24	7130055	6423401	5	WT_KCGS_10uM_R1	P24	7325546	6618892	6	WT_KCGS_10uM_R2	P24	7293047	6586393
					PltRpt=1 Group=1 alamar blue Ex560 Em 590(1) De=1st Ex=Btm Em=Btm Wdw=N/A (8)					PltRpt=1 Group=1 alamar blue Ex560 Em 590(1) De=1st Ex=Btm Em=Btm Wdw=N/A (8)					PltRpt=1 Group=1 alamar blue Ex560 Em 590(1) De=1st Ex=Btm Em=Btm Wdw=N/A (8)					PltRpt=1 Group=1 alamar blue Ex560 Em 590(1) De=1st Ex=Btm Em=Btm Wdw=N/A (8)					PltRpt=1 Group=1 alamar blue Ex560 Em 590(1) De=1st Ex=Btm Em=Btm Wdw=N/A (8)					PltRpt=1 Group=1 alamar blue Ex560 Em 590(1) De=1st Ex=Btm Em=Btm Wdw=N/A (8)
		Plate information
		Plate	Repeat	Barcode	Measured height	Chamber temperature at start	Chamber temperature at end	Humidity at start	Humidity at end	Ambient temperature at start	Ambient temperature at end	Measurement date
		1	1	WT_KCGS_100nM_R1	14.22	23.43	23.35	100	100	24.31	24.34	2018-09-09 20:45:52
		2	1	WT_KCGS_100nM_R2	14.18	23.33	23.64	100	100	24.31	24.34	2018-09-09 20:47:07
		3	1	WT_KCGS_1uM_R1	14.18	23.72	23.94	100	100	24.31	24.34	2018-09-09 20:48:21
		4	1	WT_KCGS_1uM_R2	14.15	24.01	24.23	100	100	24.31	24.34	2018-09-09 20:49:36
		5	1	WT_KCGS_10uM_R1	14.15	24.21	24.23	100	100	24.31	24.34	2018-09-09 20:50:51
		6	1	WT_KCGS_10uM_R2	14.18	23.92	23.35	100	100	24.31	24.34	2018-09-09 20:52:05
		7	1	C_KCGS_100nM_R1	14.18	23.23	23.54	100	100	24.31	24.43	2018-09-09 20:53:20
		8	1	C_KCGS_100nM_R2	14.18	23.52	23.84	100	100	24.41	24.43	2018-09-09 20:54:35
		9	1	C_KCGS_1uM_R1	14.18	23.92	24.13	100	100	24.41	24.34	2018-09-09 20:55:49
		10	1	C_KCGS_1uM_R2	14.15	24.11	24.33	100	100	24.31	24.43	2018-09-09 20:57:04
		11	1	C_KCGS_10uM_R1	14.18	24.41	24.13	100	100	24.41	24.43	2018-09-09 20:58:19
		12	1	C_KCGS_10uM_R2	14.15	23.82	23.45	100	100	24.41	24.43	2018-09-09 20:59:34
		13	1	R_KCGS_100nM_R1	14.18	23.43	23.64	100	100	24.41	24.43	2018-09-09 21:00:48
		14	1	R_KCGS_100nM_R2	14.18	23.74	24.03	100	100	24.43	24.43	2018-09-09 21:02:03
		15	1	R_KCGS_1uM_R1	14.22	24.11	24.33	100	100	24.41	24.43	2018-09-09 21:03:18
		16	1	R_KCGS_1uM_R2	14.15	24.31	24.33	100	100	24.41	24.43	2018-09-09 21:04:33
		17	1	R_KCGS_10uM_R1	14.18	24.01	23.45	100	100	24.41	24.43	2018-09-09 21:05:47
		18	1	R_KCGS_10uM_R2	14.15	23.43	23.64	100	100	24.41	24.43	2018-09-09 21:07:02
		19	1	RC_KCGS_100nM_R1	14.18	23.72	23.94	100	100	24.41	24.43	2018-09-09 21:08:17
		20	1	RC_KCGS_100nM_R2	14.18	24.01	24.33	100	100	24.41	24.43	2018-09-09 21:09:32
		21	1	RC_KCGS_1uM_R1	14.22	24.31	24.43	100	100	24.41	24.43	2018-09-09 21:10:46
		22	1	RC_KCGS_1uM_R2	14.18	24.11	23.45	100	100	24.41	24.43	2018-09-09 21:12:01
		23	1	RC_KCGS_10uM_R1	14.15	23.43	23.64	100	100	24.41	24.43	2018-09-09 21:13:16
		24	1	RC_KCGS_10uM_R2	14.18	23.72	23.94	100	100	24.41	24.43	2018-09-09 21:14:30
		25	1		14.15	24.11	24.33	100	100	24.41	24.43	2018-09-09 21:15:47
		Background information
		Plate	Label	Result	Signal	Flashes/Time	Meastime	MeasInfo
		1	alamar blue Ex560 Em 590	0	12083	20	00:00:00	De=1st Ex=Btm Em=Btm Wdw=N/A (8)
		2	alamar blue Ex560 Em 590	0	12311	20	00:00:00	De=1st Ex=Btm Em=Btm Wdw=N/A (8)
		3	alamar blue Ex560 Em 590	0	11218	20	00:00:00	De=1st Ex=Btm Em=Btm Wdw=N/A (8)
		4	alamar blue Ex560 Em 590	0	12028	20	00:00:00	De=1st Ex=Btm Em=Btm Wdw=N/A (8)
		5	alamar blue Ex560 Em 590	0	11459	20	00:00:00	De=1st Ex=Btm Em=Btm Wdw=N/A (8)
		6	alamar blue Ex560 Em 590	0	11458	20	00:00:00	De=1st Ex=Btm Em=Btm Wdw=N/A (8)
		7	alamar blue Ex560 Em 590	0	11533	20	00:00:00	De=1st Ex=Btm Em=Btm Wdw=N/A (8)
		8	alamar blue Ex560 Em 590	0	12206	20	00:00:00	De=1st Ex=Btm Em=Btm Wdw=N/A (8)
		9	alamar blue Ex560 Em 590	0	11665	20	00:00:00	De=1st Ex=Btm Em=Btm Wdw=N/A (8)
		10	alamar blue Ex560 Em 590	0	11158	20	00:00:00	De=1st Ex=Btm Em=Btm Wdw=N/A (8)
		11	alamar blue Ex560 Em 590	0	11600	20	00:00:00	De=1st Ex=Btm Em=Btm Wdw=N/A (8)
		12	alamar blue Ex560 Em 590	0	11464	20	00:00:00	De=1st Ex=Btm Em=Btm Wdw=N/A (8)
		13	alamar blue Ex560 Em 590	0	11811	20	00:00:00	De=1st Ex=Btm Em=Btm Wdw=N/A (8)
		14	alamar blue Ex560 Em 590	0	11594	20	00:00:00	De=1st Ex=Btm Em=Btm Wdw=N/A (8)
		15	alamar blue Ex560 Em 590	0	11839	20	00:00:00	De=1st Ex=Btm Em=Btm Wdw=N/A (8)
		16	alamar blue Ex560 Em 590	0	11506	20	00:00:00	De=1st Ex=Btm Em=Btm Wdw=N/A (8)
		17	alamar blue Ex560 Em 590	0	12064	20	00:00:00	De=1st Ex=Btm Em=Btm Wdw=N/A (8)
		18	alamar blue Ex560 Em 590	0	11843	20	00:00:00	De=1st Ex=Btm Em=Btm Wdw=N/A (8)
		19	alamar blue Ex560 Em 590	0	10455	20	00:00:00	De=1st Ex=Btm Em=Btm Wdw=N/A (8)
		20	alamar blue Ex560 Em 590	0	12312	20	00:00:00	De=1st Ex=Btm Em=Btm Wdw=N/A (8)
		21	alamar blue Ex560 Em 590	0	12004	20	00:00:00	De=1st Ex=Btm Em=Btm Wdw=N/A (8)
		22	alamar blue Ex560 Em 590	0	11546	20	00:00:00	De=1st Ex=Btm Em=Btm Wdw=N/A (8)
		23	alamar blue Ex560 Em 590	0	11706	20	00:00:00	De=1st Ex=Btm Em=Btm Wdw=N/A (8)
		24	alamar blue Ex560 Em 590	0	11998	20	00:00:00	De=1st Ex=Btm Em=Btm Wdw=N/A (8)
		25	alamar blue Ex560 Em 590	0	11907	20	00:00:00	De=1st Ex=Btm Em=Btm Wdw=N/A (8)
		Basic assay information
		Assay ID:				11240
		Assay Started:				2018-09-09 20:44:53
		Assay Finished:				2018-09-09 21:16:05
		Assay Exported:				2018-09-09 21:19:12
		Protocol ID:				100221
		Protocol Name:				384 Resazurin
		Serial#:				1030120
		Protocol information
		Protocol:
		Protocol name				384 Resazurin
		Number of assay repeats				1
		Start assay repeat each				N/A
		Number of plate repeats				1
		Start plate repeat each				N/A
		Is label meas. height used				Yes
		Height of measurement				Defined in label
		Is gripper height used				No
		Mode of measurement				By Rows bi-directional
		Rotated plate				No
		Soft move				No
		Protocol notes
		Plate type:
		Name of the plate type				384 General
		Number of rows				16
		Number of columns				24
		Number of the wells in the plate				384
		Height of the plate				14.35 mm
		Coordinates of corners:
		384 General + alamar blue Ex560 Em 590
		12.01 mm x------------------------------------------------------ x 115.36 mm
		8.94 mm 8.87 mm
		12.04 mm x------------------------------------------------------ x 115.45 mm
		76.22 mm 76.32 mm
		Platemap:
		Plate				1
		Group				1
			1	2	3	4	5	6	7	8	9	10	11	12	13	14	15	16	17	18	19	20	21	22	23	24
		A	-	-	-	-	-	-	-	-	-	-	-	-	-	-	-	-	-	-	-	-	-	-	-	-
		B	-	-	-	-	-	-	-	-	-	-	-	-	-	-	-	-	-	-	-	-	-	-	-	-
		C	-	-	-	-	-	-	-	-	-	-	-	-	-	-	-	-	-	-	-	-	-	-	-	-
		D	-	-	-	-	-	-	-	-	-	-	-	-	-	-	-	-	-	-	-	-	-	-	-	-
		E	-	-	-	-	-	-	-	-	-	-	-	-	-	-	-	-	-	-	-	-	-	-	-	-
		F	-	-	-	-	-	-	-	-	-	-	-	-	-	-	-	-	-	-	-	-	-	-	-	-
		G	-	-	-	-	-	-	-	-	-	-	-	-	-	-	-	-	-	-	-	-	-	-	-	-
		H	-	-	-	-	-	-	-	-	-	-	-	-	-	-	-	-	-	-	-	-	-	-	-	-
		I	-	-	-	-	-	-	-	-	-	-	-	-	-	-	-	-	-	-	-	-	-	-	-	-
		J	-	-	-	-	-	-	-	-	-	-	-	-	-	-	-	-	-	-	-	-	-	-	-	-
		K	-	-	-	-	-	-	-	-	-	-	-	-	-	-	-	-	-	-	-	-	-	-	-	-
		L	-	-	-	-	-	-	-	-	-	-	-	-	-	-	-	-	-	-	-	-	-	-	-	-
		M	-	-	-	-	-	-	-	-	-	-	-	-	-	-	-	-	-	-	-	-	-	-	-	-
		N	-	-	-	-	-	-	-	-	-	-	-	-	-	-	-	-	-	-	-	-	-	-	-	-
		O	-	-	-	-	-	-	-	-	-	-	-	-	-	-	-	-	-	-	-	-	-	-	-	-
		P	-	-	-	-	-	-	-	-	-	-	-	-	-	-	-	-	-	-	-	-	-	-	-	-
		- - Undefined
		Calculations:
		No calculations.
		Auto export parameters:
		Export format				ListC
		Include basic assay information				Yes
		Place assay information at				End of file
		Include basic plate information				Yes
		Place plate information at				Beginning of plate
		Include protocol information				Yes
		Protocol info level				Large
		Include error and warning information				Yes
		Include background information				Yes
		Add plate number to the file name				Yes
		Each plate to separate file				No
		Field separator to use				System
		File name format				C:\Users\Ebner_Envision_PR\Desktop\VDA_ Data.csv
		Columns (ListC)				Plate Barcode Well Sample Signal
		Operations:
		Plate 1
		Group 1
		Measurement
		Label				alamar blue Ex560 Em 590(1)
		Labels:
		alamar blue Ex560 Em 590				4000017
		Top mirror				N/A
		Bottom mirror				General
		Exc. filter				Photometric 560
		Using of excitation filter				Bottom
		2nd exc. filter				N/A
		Using of 2nd excitation filter				Bottom
		Ems. filter				Photometric 590
		2nd ems. filter				N/A
		Measurement height				4.3 mm
		Number of flashes				20
		Number of flashes integrated				1
		PMT gain				271
		Excitation light				1
		Reference excitation light				1
		Emission light				1
		Reference AD gain of bottom				8
		Reference signal of bottom				214570
		Last edited				2018-03-11 12:52:00
		Last edited by				EnVision
		Factory preset				No
		Filters:
		Photometric 560				313
		Filter type				Excitation
		Description				P560 CWL=560nm BW=8nm Tmin=40%
		Used with				Absorbance DELFIA - Time-resolved Fluorescence Fluorescence Intensity Fluorescence Polarization LANCE - Time-resolved Fluorescence
		Last edited				2015-03-18 12:02:55
		Last edited by				Installation
		Factory preset				Yes
		Photometric 590				314
		Filter type				Excitation
		Description				P590 CWL=590nm BW=8nm Tmin=40%
		Used with				Absorbance DELFIA - Time-resolved Fluorescence Fluorescence Intensity Fluorescence Polarization LANCE - Time-resolved FluorescenceAbsorbance DELFIA - Time-resolved Fluorescence Fluorescence Intensity Fluorescence Polarization LANCE - Time-resolved Fluorescence
		Last edited				2015-03-18 12:02:55
		Last edited by				Installation
		Factory preset				Yes
		Mirror modules:
		General				401
		Used by				Bottom
		Dual				No
		Bias				No
		Description				BS50
		Used with				Luminescence DELFIA - Time-resolved Fluorescence Fluorescence Intensity LANCE - Time-resolved Fluorescence
		Last edited				2015-03-18 12:02:55
		Last edited by				Installation
		Factory preset				Yes
		Instrument:
		Serial number				1030120
		Nickname				EnVision
		Assay notifications:
		WARNING: Warning while loading plate. Stacker out of plates. Plate 25 Plate Repeat 1 Well P01
		Exported with EnVision Workstation version 1.13.3009.1401

## Sheet: CCNF KO
Well	compound name	Plate	Barcode	Well	Signal	-bkgd	Plate	Barcode	Well	Signal	-bkgd	Plate	Barcode	Well	Signal	-bkgd	Plate	Barcode	Well	Signal	-bkgd	Plate	Barcode	Well	Signal	-bkgd	Plate	Barcode	Well	Signal	-bkgd		bkgd
A01	empty	7	C_KCGS_100nM_R1	A01	3955969	3252205	8	C_KCGS_100nM_R2	A01	4397057	3693293	9	C_KCGS_1uM_R1	A01	3870375	3166611	10	C_KCGS_1uM_R2	A01	3823654	3119890	11	C_KCGS_10uM_R1	A01	4031411	3327647	12	C_KCGS_10uM_R2	A01	3981588	3277824		703764
A02	DMSO	7	C_KCGS_100nM_R1	A02	3832570	3128806	8	C_KCGS_100nM_R2	A02	4250973	3547209	9	C_KCGS_1uM_R1	A02	3853876	3150112	10	C_KCGS_1uM_R2	A02	3717315	3013551	11	C_KCGS_10uM_R1	A02	3802258	3098494	12	C_KCGS_10uM_R2	A02	3347301	2643537
A03	GSK2297428	7	C_KCGS_100nM_R1	A03	3588549	2884785	8	C_KCGS_100nM_R2	A03	4239550	3535786	9	C_KCGS_1uM_R1	A03	3782371	3078607	10	C_KCGS_1uM_R2	A03	3704620	3000856	11	C_KCGS_10uM_R1	A03	3577345	2873581	12	C_KCGS_10uM_R2	A03	3517923	2814159
A04	GW406108X	7	C_KCGS_100nM_R1	A04	3489685	2785921	8	C_KCGS_100nM_R2	A04	4245209	3541445	9	C_KCGS_1uM_R1	A04	3692740	2988976	10	C_KCGS_1uM_R2	A04	3635823	2932059	11	C_KCGS_10uM_R1	A04	3087349	2383585	12	C_KCGS_10uM_R2	A04	2935598	2231834
A05	GW300660X	7	C_KCGS_100nM_R1	A05	3582157	2878393	8	C_KCGS_100nM_R2	A05	3867508	3163744	9	C_KCGS_1uM_R1	A05	3597609	2893845	10	C_KCGS_1uM_R2	A05	3653679	2949915	11	C_KCGS_10uM_R1	A05	3721998	3018234	12	C_KCGS_10uM_R2	A05	3608134	2904370
A06	ERK5-IN-1	7	C_KCGS_100nM_R1	A06	3626328	2922564	8	C_KCGS_100nM_R2	A06	3963498	3259734	9	C_KCGS_1uM_R1	A06	3013519	2309755	10	C_KCGS_1uM_R2	A06	3180682	2476918	11	C_KCGS_10uM_R1	A06	764511	60747	12	C_KCGS_10uM_R2	A06	760228	56464
A07	XMD8-92	7	C_KCGS_100nM_R1	A07	3771462	3067698	8	C_KCGS_100nM_R2	A07	3973264	3269500	9	C_KCGS_1uM_R1	A07	3445585	2741821	10	C_KCGS_1uM_R2	A07	3501534	2797770	11	C_KCGS_10uM_R1	A07	2868941	2165177	12	C_KCGS_10uM_R2	A07	2870347	2166583
A08	GW867253	7	C_KCGS_100nM_R1	A08	3756795	3053031	8	C_KCGS_100nM_R2	A08	4222123	3518359	9	C_KCGS_1uM_R1	A08	3288452	2584688	10	C_KCGS_1uM_R2	A08	3372940	2669176	11	C_KCGS_10uM_R1	A08	2074236	1370472	12	C_KCGS_10uM_R2	A08	2114706	1410942
A09	GW416981X	7	C_KCGS_100nM_R1	A09	3951168	3247404	8	C_KCGS_100nM_R2	A09	4144682	3440918	9	C_KCGS_1uM_R1	A09	3238320	2534556	10	C_KCGS_1uM_R2	A09	3296936	2593172	11	C_KCGS_10uM_R1	A09	859707	155943	12	C_KCGS_10uM_R2	A09	813868	110104
A10	GW810372X	7	C_KCGS_100nM_R1	A10	3748625	3044861	8	C_KCGS_100nM_R2	A10	3416017	2712253	9	C_KCGS_1uM_R1	A10	1045756	341992	10	C_KCGS_1uM_R2	A10	1080210	376446	11	C_KCGS_10uM_R1	A10	978266	274502	12	C_KCGS_10uM_R2	A10	1069423	365659
A11	GSK312879	7	C_KCGS_100nM_R1	A11	3919731	3215967	8	C_KCGS_100nM_R2	A11	4022751	3318987	9	C_KCGS_1uM_R1	A11	3719172	3015408	10	C_KCGS_1uM_R2	A11	3676473	2972709	11	C_KCGS_10uM_R1	A11	3886239	3182475	12	C_KCGS_10uM_R2	A11	4006637	3302873
A12	TPKI-72	7	C_KCGS_100nM_R1	A12	3815769	3112005	8	C_KCGS_100nM_R2	A12	4112634	3408870	9	C_KCGS_1uM_R1	A12	3629326	2925562	10	C_KCGS_1uM_R2	A12	3801607	3097843	11	C_KCGS_10uM_R1	A12	3059481	2355717	12	C_KCGS_10uM_R2	A12	3043178	2339414
A13	GW282449A	7	C_KCGS_100nM_R1	A13	3761253	3057489	8	C_KCGS_100nM_R2	A13	4088259	3384495	9	C_KCGS_1uM_R1	A13	3502070	2798306	10	C_KCGS_1uM_R2	A13	3630759	2926995	11	C_KCGS_10uM_R1	A13	3659940	2956176	12	C_KCGS_10uM_R2	A13	3819639	3115875
A14	GSK2298859	7	C_KCGS_100nM_R1	A14	3588214	2884450	8	C_KCGS_100nM_R2	A14	3888761	3184997	9	C_KCGS_1uM_R1	A14	3150874	2447110	10	C_KCGS_1uM_R2	A14	3173964	2470200	11	C_KCGS_10uM_R1	A14	2253575	1549811	12	C_KCGS_10uM_R2	A14	2407884	1704120
A15	PFE-PKIS 25	7	C_KCGS_100nM_R1	A15	3813593	3109829	8	C_KCGS_100nM_R2	A15	4153621	3449857	9	C_KCGS_1uM_R1	A15	3676451	2972687	10	C_KCGS_1uM_R2	A15	3923781	3220017	11	C_KCGS_10uM_R1	A15	3857417	3153653	12	C_KCGS_10uM_R2	A15	3942202	3238438
A16	GW811761X	7	C_KCGS_100nM_R1	A16	4078380	3374616	8	C_KCGS_100nM_R2	A16	4173349	3469585	9	C_KCGS_1uM_R1	A16	3923982	3220218	10	C_KCGS_1uM_R2	A16	3809023	3105259	11	C_KCGS_10uM_R1	A16	3705130	3001366	12	C_KCGS_10uM_R2	A16	4045292	3341528
A17	BI00009348	7	C_KCGS_100nM_R1	A17	3890652	3186888	8	C_KCGS_100nM_R2	A17	4044374	3340610	9	C_KCGS_1uM_R1	A17	3605969	2902205	10	C_KCGS_1uM_R2	A17	3614095	2910331	11	C_KCGS_10uM_R1	A17	2809612	2105848	12	C_KCGS_10uM_R2	A17	2974056	2270292
A18	TPKI-105	7	C_KCGS_100nM_R1	A18	4118120	3414356	8	C_KCGS_100nM_R2	A18	3969969	3266205	9	C_KCGS_1uM_R1	A18	3522284	2818520	10	C_KCGS_1uM_R2	A18	3720901	3017137	11	C_KCGS_10uM_R1	A18	3741145	3037381	12	C_KCGS_10uM_R2	A18	4119082	3415318
A19	SB-693162	7	C_KCGS_100nM_R1	A19	4086281	3382517	8	C_KCGS_100nM_R2	A19	4039939	3336175	9	C_KCGS_1uM_R1	A19	3642380	2938616	10	C_KCGS_1uM_R2	A19	4104164	3400400	11	C_KCGS_10uM_R1	A19	3408597	2704833	12	C_KCGS_10uM_R2	A19	3780500	3076736
A20	GW784752X	7	C_KCGS_100nM_R1	A20	4153159	3449395	8	C_KCGS_100nM_R2	A20	4133675	3429911	9	C_KCGS_1uM_R1	A20	3412962	2709198	10	C_KCGS_1uM_R2	A20	3678011	2974247	11	C_KCGS_10uM_R1	A20	2799279	2095515	12	C_KCGS_10uM_R2	A20	2849915	2146151
A21	GW580509X	7	C_KCGS_100nM_R1	A21	3940048	3236284	8	C_KCGS_100nM_R2	A21	4300009	3596245	9	C_KCGS_1uM_R1	A21	3858937	3155173	10	C_KCGS_1uM_R2	A21	4094241	3390477	11	C_KCGS_10uM_R1	A21	3443924	2740160	12	C_KCGS_10uM_R2	A21	3623127	2919363
A22	SB-282975	7	C_KCGS_100nM_R1	A22	4124180	3420416	8	C_KCGS_100nM_R2	A22	4712548	4008784	9	C_KCGS_1uM_R1	A22	4017947	3314183	10	C_KCGS_1uM_R2	A22	3998632	3294868	11	C_KCGS_10uM_R1	A22	4089338	3385574	12	C_KCGS_10uM_R2	A22	4151133	3447369
A23	DMSO	7	C_KCGS_100nM_R1	A23	3955435	3251671	8	C_KCGS_100nM_R2	A23	4392135	3688371	9	C_KCGS_1uM_R1	A23	4097788	3394024	10	C_KCGS_1uM_R2	A23	4151219	3447455	11	C_KCGS_10uM_R1	A23	4161280	3457516	12	C_KCGS_10uM_R2	A23	4290388	3586624
A24	empty	7	C_KCGS_100nM_R1	A24	4172941	3469177	8	C_KCGS_100nM_R2	A24	4261536	3557772	9	C_KCGS_1uM_R1	A24	4177675	3473911	10	C_KCGS_1uM_R2	A24	4291784	3588020	11	C_KCGS_10uM_R1	A24	4467902	3764138	12	C_KCGS_10uM_R2	A24	4546039	3842275
B01	empty	7	C_KCGS_100nM_R1	B01	3956111	3252347	8	C_KCGS_100nM_R2	B01	4620202	3916438	9	C_KCGS_1uM_R1	B01	3896156	3192392	10	C_KCGS_1uM_R2	B01	3915167	3211403	11	C_KCGS_10uM_R1	B01	3977400	3273636	12	C_KCGS_10uM_R2	B01	3956773	3253009
B02	DMSO	7	C_KCGS_100nM_R1	B02	3724111	3020347	8	C_KCGS_100nM_R2	B02	4456734	3752970	9	C_KCGS_1uM_R1	B02	3830594	3126830	10	C_KCGS_1uM_R2	B02	3727480	3023716	11	C_KCGS_10uM_R1	B02	3744432	3040668	12	C_KCGS_10uM_R2	B02	3771552	3067788
B03	JNK-IN-7	7	C_KCGS_100nM_R1	B03	3105457	2401693	8	C_KCGS_100nM_R2	B03	3715297	3011533	9	C_KCGS_1uM_R1	B03	979787	276023	10	C_KCGS_1uM_R2	B03	877942	174178	11	C_KCGS_10uM_R1	B03	781152	77388	12	C_KCGS_10uM_R2	B03	758026	54262
B04	PFE-PKIS 39	7	C_KCGS_100nM_R1	B04	3863317	3159553	8	C_KCGS_100nM_R2	B04	4152698	3448934	9	C_KCGS_1uM_R1	B04	3633099	2929335	10	C_KCGS_1uM_R2	B04	3481123	2777359	11	C_KCGS_10uM_R1	B04	3454541	2750777	12	C_KCGS_10uM_R2	B04	3374525	2670761
B05	GSK1122999	7	C_KCGS_100nM_R1	B05	3772723	3068959	8	C_KCGS_100nM_R2	B05	4301220	3597456	9	C_KCGS_1uM_R1	B05	3675605	2971841	10	C_KCGS_1uM_R2	B05	3639980	2936216	11	C_KCGS_10uM_R1	B05	2809872	2106108	12	C_KCGS_10uM_R2	B05	2657993	1954229
B06	DDR1-in-1	7	C_KCGS_100nM_R1	B06	3662504	2958740	8	C_KCGS_100nM_R2	B06	4421819	3718055	9	C_KCGS_1uM_R1	B06	3768523	3064759	10	C_KCGS_1uM_R2	B06	3728087	3024323	11	C_KCGS_10uM_R1	B06	758975	55211	12	C_KCGS_10uM_R2	B06	750413	46649
B07	BI00604564	7	C_KCGS_100nM_R1	B07	3809312	3105548	8	C_KCGS_100nM_R2	B07	4446795	3743031	9	C_KCGS_1uM_R1	B07	3956558	3252794	10	C_KCGS_1uM_R2	B07	4021926	3318162	11	C_KCGS_10uM_R1	B07	3136024	2432260	12	C_KCGS_10uM_R2	B07	3132462	2428698
B08	CCT244747	7	C_KCGS_100nM_R1	B08	3713667	3009903	8	C_KCGS_100nM_R2	B08	4431246	3727482	9	C_KCGS_1uM_R1	B08	1187207	483443	10	C_KCGS_1uM_R2	B08	1113574	409810	11	C_KCGS_10uM_R1	B08	933352	229588	12	C_KCGS_10uM_R2	B08	917767	214003
B09	GW868318	7	C_KCGS_100nM_R1	B09	3539400	2835636	8	C_KCGS_100nM_R2	B09	4348062	3644298	9	C_KCGS_1uM_R1	B09	3701057	2997293	10	C_KCGS_1uM_R2	B09	3778105	3074341	11	C_KCGS_10uM_R1	B09	3703502	2999738	12	C_KCGS_10uM_R2	B09	3608649	2904885
B10	GW572399X	7	C_KCGS_100nM_R1	B10	3789647	3085883	8	C_KCGS_100nM_R2	B10	4321836	3618072	9	C_KCGS_1uM_R1	B10	3638397	2934633	10	C_KCGS_1uM_R2	B10	3688812	2985048	11	C_KCGS_10uM_R1	B10	2974495	2270731	12	C_KCGS_10uM_R2	B10	2916868	2213104
B11	GSK336313	7	C_KCGS_100nM_R1	B11	3865473	3161709	8	C_KCGS_100nM_R2	B11	4358773	3655009	9	C_KCGS_1uM_R1	B11	3766453	3062689	10	C_KCGS_1uM_R2	B11	3794693	3090929	11	C_KCGS_10uM_R1	B11	3745944	3042180	12	C_KCGS_10uM_R2	B11	3723704	3019940
B12	GSK2283293	7	C_KCGS_100nM_R1	B12	3514302	2810538	8	C_KCGS_100nM_R2	B12	4308105	3604341	9	C_KCGS_1uM_R1	B12	3948047	3244283	10	C_KCGS_1uM_R2	B12	3583335	2879571	11	C_KCGS_10uM_R1	B12	2761317	2057553	12	C_KCGS_10uM_R2	B12	2807331	2103567
B13	GSK579289A	7	C_KCGS_100nM_R1	B13	988784	285020	8	C_KCGS_100nM_R2	B13	1116766	413002	9	C_KCGS_1uM_R1	B13	1037569	333805	10	C_KCGS_1uM_R2	B13	1032875	329111	11	C_KCGS_10uM_R1	B13	932253	228489	12	C_KCGS_10uM_R2	B13	896896	193132
B14	GSK2288359	7	C_KCGS_100nM_R1	B14	3746712	3042948	8	C_KCGS_100nM_R2	B14	4319746	3615982	9	C_KCGS_1uM_R1	B14	3779268	3075504	10	C_KCGS_1uM_R2	B14	3513596	2809832	11	C_KCGS_10uM_R1	B14	3202942	2499178	12	C_KCGS_10uM_R2	B14	3384841	2681077
B15	PFE-PKIS 34	7	C_KCGS_100nM_R1	B15	3823335	3119571	8	C_KCGS_100nM_R2	B15	4200428	3496664	9	C_KCGS_1uM_R1	B15	3721429	3017665	10	C_KCGS_1uM_R2	B15	3739831	3036067	11	C_KCGS_10uM_R1	B15	3577814	2874050	12	C_KCGS_10uM_R2	B15	3803530	3099766
B16	XMD-17-51	7	C_KCGS_100nM_R1	B16	3250610	2546846	8	C_KCGS_100nM_R2	B16	3423593	2719829	9	C_KCGS_1uM_R1	B16	2859740	2155976	10	C_KCGS_1uM_R2	B16	2848440	2144676	11	C_KCGS_10uM_R1	B16	838685	134921	12	C_KCGS_10uM_R2	B16	853118	149354
B17	CCT251545	7	C_KCGS_100nM_R1	B17	3961454	3257690	8	C_KCGS_100nM_R2	B17	4215044	3511280	9	C_KCGS_1uM_R1	B17	3670115	2966351	10	C_KCGS_1uM_R2	B17	3797070	3093306	11	C_KCGS_10uM_R1	B17	3279751	2575987	12	C_KCGS_10uM_R2	B17	3412103	2708339
B18	SB-708998	7	C_KCGS_100nM_R1	B18	3965554	3261790	8	C_KCGS_100nM_R2	B18	4076856	3373092	9	C_KCGS_1uM_R1	B18	3664766	2961002	10	C_KCGS_1uM_R2	B18	3673795	2970031	11	C_KCGS_10uM_R1	B18	3446603	2742839	12	C_KCGS_10uM_R2	B18	3622869	2919105
B19	SB-633825	7	C_KCGS_100nM_R1	B19	3728010	3024246	8	C_KCGS_100nM_R2	B19	4015350	3311586	9	C_KCGS_1uM_R1	B19	3233628	2529864	10	C_KCGS_1uM_R2	B19	3451173	2747409	11	C_KCGS_10uM_R1	B19	2874679	2170915	12	C_KCGS_10uM_R2	B19	2907767	2204003
B20	GW780159X	7	C_KCGS_100nM_R1	B20	3789832	3086068	8	C_KCGS_100nM_R2	B20	3982977	3279213	9	C_KCGS_1uM_R1	B20	3476415	2772651	10	C_KCGS_1uM_R2	B20	3461654	2757890	11	C_KCGS_10uM_R1	B20	3381835	2678071	12	C_KCGS_10uM_R2	B20	3503451	2799687
B21	GW525701	7	C_KCGS_100nM_R1	B21	1290396	586632	8	C_KCGS_100nM_R2	B21	1369626	665862	9	C_KCGS_1uM_R1	B21	1173544	469780	10	C_KCGS_1uM_R2	B21	1228017	524253	11	C_KCGS_10uM_R1	B21	1055014	351250	12	C_KCGS_10uM_R2	B21	1011075	307311
B22	SB-735464	7	C_KCGS_100nM_R1	B22	4081181	3377417	8	C_KCGS_100nM_R2	B22	4502051	3798287	9	C_KCGS_1uM_R1	B22	3523195	2819431	10	C_KCGS_1uM_R2	B22	3558142	2854378	11	C_KCGS_10uM_R1	B22	1081562	377798	12	C_KCGS_10uM_R2	B22	1048131	344367
B23	DMSO	7	C_KCGS_100nM_R1	B23	4283572	3579808	8	C_KCGS_100nM_R2	B23	4801745	4097981	9	C_KCGS_1uM_R1	B23	4138215	3434451	10	C_KCGS_1uM_R2	B23	4118368	3414604	11	C_KCGS_10uM_R1	B23	4099342	3395578	12	C_KCGS_10uM_R2	B23	4172580	3468816
B24	empty	7	C_KCGS_100nM_R1	B24	4697679	3993915	8	C_KCGS_100nM_R2	B24	4667490	3963726	9	C_KCGS_1uM_R1	B24	4168181	3464417	10	C_KCGS_1uM_R2	B24	4177525	3473761	11	C_KCGS_10uM_R1	B24	4256211	3552447	12	C_KCGS_10uM_R2	B24	4519546	3815782
C01	empty	7	C_KCGS_100nM_R1	C01	3901410	3197646	8	C_KCGS_100nM_R2	C01	4410505	3706741	9	C_KCGS_1uM_R1	C01	3963740	3259976	10	C_KCGS_1uM_R2	C01	3858187	3154423	11	C_KCGS_10uM_R1	C01	4139222	3435458	12	C_KCGS_10uM_R2	C01	4134677	3430913
C02	DMSO	7	C_KCGS_100nM_R1	C02	3667244	2963480	8	C_KCGS_100nM_R2	C02	4477156	3773392	9	C_KCGS_1uM_R1	C02	4218939	3515175	10	C_KCGS_1uM_R2	C02	4293101	3589337	11	C_KCGS_10uM_R1	C02	3971947	3268183	12	C_KCGS_10uM_R2	C02	3593546	2889782
C03	TPKI-85	7	C_KCGS_100nM_R1	C03	3492733	2788969	8	C_KCGS_100nM_R2	C03	4323580	3619816	9	C_KCGS_1uM_R1	C03	3989740	3285976	10	C_KCGS_1uM_R2	C03	3943718	3239954	11	C_KCGS_10uM_R1	C03	3627806	2924042	12	C_KCGS_10uM_R2	C03	3318961	2615197
C04	PFE-PKIS 40	7	C_KCGS_100nM_R1	C04	2564832	1861068	8	C_KCGS_100nM_R2	C04	3371922	2668158	9	C_KCGS_1uM_R1	C04	2253898	1550134	10	C_KCGS_1uM_R2	C04	2073623	1369859	11	C_KCGS_10uM_R1	C04	949582	245818	12	C_KCGS_10uM_R2	C04	915474	211710
C05	PFE-PKIS 12	7	C_KCGS_100nM_R1	C05	3615439	2911675	8	C_KCGS_100nM_R2	C05	4465368	3761604	9	C_KCGS_1uM_R1	C05	4001896	3298132	10	C_KCGS_1uM_R2	C05	3920627	3216863	11	C_KCGS_10uM_R1	C05	974533	270769	12	C_KCGS_10uM_R2	C05	1135251	431487
C06	GNF-5	7	C_KCGS_100nM_R1	C06	3759423	3055659	8	C_KCGS_100nM_R2	C06	4388912	3685148	9	C_KCGS_1uM_R1	C06	4172035	3468271	10	C_KCGS_1uM_R2	C06	4098905	3395141	11	C_KCGS_10uM_R1	C06	3971265	3267501	12	C_KCGS_10uM_R2	C06	3882412	3178648
C07	BI00133844	7	C_KCGS_100nM_R1	C07	3830367	3126603	8	C_KCGS_100nM_R2	C07	4233288	3529524	9	C_KCGS_1uM_R1	C07	3884613	3180849	10	C_KCGS_1uM_R2	C07	4166184	3462420	11	C_KCGS_10uM_R1	C07	3970925	3267161	12	C_KCGS_10uM_R2	C07	3790772	3087008
C08	GW855857	7	C_KCGS_100nM_R1	C08	3256063	2552299	8	C_KCGS_100nM_R2	C08	3796118	3092354	9	C_KCGS_1uM_R1	C08	3424874	2721110	10	C_KCGS_1uM_R2	C08	3616511	2912747	11	C_KCGS_10uM_R1	C08	3278412	2574648	12	C_KCGS_10uM_R2	C08	3091034	2387270
C09	GW513184X	7	C_KCGS_100nM_R1	C09	3766725	3062961	8	C_KCGS_100nM_R2	C09	4163151	3459387	9	C_KCGS_1uM_R1	C09	4100194	3396430	10	C_KCGS_1uM_R2	C09	4253020	3549256	11	C_KCGS_10uM_R1	C09	4044742	3340978	12	C_KCGS_10uM_R2	C09	3785862	3082098
C10	VE-822	7	C_KCGS_100nM_R1	C10	2395367	1691603	8	C_KCGS_100nM_R2	C10	3526034	2822270	9	C_KCGS_1uM_R1	C10	1257239	553475	10	C_KCGS_1uM_R2	C10	1118467	414703	11	C_KCGS_10uM_R1	C10	741515	37751	12	C_KCGS_10uM_R2	C10	741224	37460
C11	SB-590885	7	C_KCGS_100nM_R1	C11	4285462	3581698	8	C_KCGS_100nM_R2	C11	4766798	4063034	9	C_KCGS_1uM_R1	C11	4653318	3949554	10	C_KCGS_1uM_R2	C11	4931280	4227516	11	C_KCGS_10uM_R1	C11	727286	23522	12	C_KCGS_10uM_R2	C11	742591	38827
C12	CCT251921	7	C_KCGS_100nM_R1	C12	3789767	3086003	8	C_KCGS_100nM_R2	C12	4403177	3699413	9	C_KCGS_1uM_R1	C12	4151609	3447845	10	C_KCGS_1uM_R2	C12	4170937	3467173	11	C_KCGS_10uM_R1	C12	3468619	2764855	12	C_KCGS_10uM_R2	C12	3258567	2554803
C13	GSK1838705	7	C_KCGS_100nM_R1	C13	2894467	2190703	8	C_KCGS_100nM_R2	C13	3701097	2997333	9	C_KCGS_1uM_R1	C13	3237531	2533767	10	C_KCGS_1uM_R2	C13	3487300	2783536	11	C_KCGS_10uM_R1	C13	780441	76677	12	C_KCGS_10uM_R2	C13	754273	50509
C14	GSK2578215	7	C_KCGS_100nM_R1	C14	3758804	3055040	8	C_KCGS_100nM_R2	C14	4400385	3696621	9	C_KCGS_1uM_R1	C14	4169430	3465666	10	C_KCGS_1uM_R2	C14	4256507	3552743	11	C_KCGS_10uM_R1	C14	2140909	1437145	12	C_KCGS_10uM_R2	C14	2140422	1436658
C15	GW282974X	7	C_KCGS_100nM_R1	C15	3831405	3127641	8	C_KCGS_100nM_R2	C15	4369241	3665477	9	C_KCGS_1uM_R1	C15	4045226	3341462	10	C_KCGS_1uM_R2	C15	4105067	3401303	11	C_KCGS_10uM_R1	C15	3070352	2366588	12	C_KCGS_10uM_R2	C15	2922117	2218353
C16	GW434756X	7	C_KCGS_100nM_R1	C16	3912625	3208861	8	C_KCGS_100nM_R2	C16	4132010	3428246	9	C_KCGS_1uM_R1	C16	4095872	3392108	10	C_KCGS_1uM_R2	C16	4000062	3296298	11	C_KCGS_10uM_R1	C16	3874132	3170368	12	C_KCGS_10uM_R2	C16	3874054	3170290
C17	UNC-AA-1-0017	7	C_KCGS_100nM_R1	C17	3824745	3120981	8	C_KCGS_100nM_R2	C17	4126636	3422872	9	C_KCGS_1uM_R1	C17	3896536	3192772	10	C_KCGS_1uM_R2	C17	4067688	3363924	11	C_KCGS_10uM_R1	C17	1041177	337413	12	C_KCGS_10uM_R2	C17	1117807	414043
C18	GW830263A	7	C_KCGS_100nM_R1	C18	3779373	3075609	8	C_KCGS_100nM_R2	C18	4262075	3558311	9	C_KCGS_1uM_R1	C18	3817955	3114191	10	C_KCGS_1uM_R2	C18	4313172	3609408	11	C_KCGS_10uM_R1	C18	1466602	762838	12	C_KCGS_10uM_R2	C18	1747504	1043740
C19	TPKI-26	7	C_KCGS_100nM_R1	C19	1053950	350186	8	C_KCGS_100nM_R2	C19	1151935	448171	9	C_KCGS_1uM_R1	C19	891954	188190	10	C_KCGS_1uM_R2	C19	917156	213392	11	C_KCGS_10uM_R1	C19	869393	165629	12	C_KCGS_10uM_R2	C19	967127	263363
C20	GW632580X	7	C_KCGS_100nM_R1	C20	4004380	3300616	8	C_KCGS_100nM_R2	C20	4292639	3588875	9	C_KCGS_1uM_R1	C20	4057146	3353382	10	C_KCGS_1uM_R2	C20	4070675	3366911	11	C_KCGS_10uM_R1	C20	4144771	3441007	12	C_KCGS_10uM_R2	C20	4177091	3473327
C21	GW651576X	7	C_KCGS_100nM_R1	C21	4145142	3441378	8	C_KCGS_100nM_R2	C21	4358003	3654239	9	C_KCGS_1uM_R1	C21	4226255	3522491	10	C_KCGS_1uM_R2	C21	4201888	3498124	11	C_KCGS_10uM_R1	C21	4538648	3834884	12	C_KCGS_10uM_R2	C21	4592694	3888930
C22	TPKI-58	7	C_KCGS_100nM_R1	C22	4137613	3433849	8	C_KCGS_100nM_R2	C22	4390336	3686572	9	C_KCGS_1uM_R1	C22	4465920	3762156	10	C_KCGS_1uM_R2	C22	4375038	3671274	11	C_KCGS_10uM_R1	C22	4348296	3644532	12	C_KCGS_10uM_R2	C22	4523656	3819892
C23	DMSO	7	C_KCGS_100nM_R1	C23	4280036	3576272	8	C_KCGS_100nM_R2	C23	5197561	4493797	9	C_KCGS_1uM_R1	C23	4886663	4182899	10	C_KCGS_1uM_R2	C23	4469710	3765946	11	C_KCGS_10uM_R1	C23	4356948	3653184	12	C_KCGS_10uM_R2	C23	4514482	3810718
C24	empty	7	C_KCGS_100nM_R1	C24	4427586	3723822	8	C_KCGS_100nM_R2	C24	4882536	4178772	9	C_KCGS_1uM_R1	C24	4532754	3828990	10	C_KCGS_1uM_R2	C24	4419353	3715589	11	C_KCGS_10uM_R1	C24	4326890	3623126	12	C_KCGS_10uM_R2	C24	4501980	3798216
D01	empty	7	C_KCGS_100nM_R1	D01	3899482	3195718	8	C_KCGS_100nM_R2	D01	4335226	3631462	9	C_KCGS_1uM_R1	D01	3875976	3172212	10	C_KCGS_1uM_R2	D01	4006479	3302715	11	C_KCGS_10uM_R1	D01	4112345	3408581	12	C_KCGS_10uM_R2	D01	4000932	3297168
D02	DMSO	7	C_KCGS_100nM_R1	D02	3606978	2903214	8	C_KCGS_100nM_R2	D02	4447910	3744146	9	C_KCGS_1uM_R1	D02	4253033	3549269	10	C_KCGS_1uM_R2	D02	4347371	3643607	11	C_KCGS_10uM_R1	D02	4364922	3661158	12	C_KCGS_10uM_R2	D02	3865183	3161419
D03	GSK583	7	C_KCGS_100nM_R1	D03	3497937	2794173	8	C_KCGS_100nM_R2	D03	4543339	3839575	9	C_KCGS_1uM_R1	D03	4040467	3336703	10	C_KCGS_1uM_R2	D03	3950445	3246681	11	C_KCGS_10uM_R1	D03	3789261	3085497	12	C_KCGS_10uM_R2	D03	3440109	2736345
D04	GW335962X	7	C_KCGS_100nM_R1	D04	3714060	3010296	8	C_KCGS_100nM_R2	D04	4451435	3747671	9	C_KCGS_1uM_R1	D04	4418703	3714939	10	C_KCGS_1uM_R2	D04	4235788	3532024	11	C_KCGS_10uM_R1	D04	4588377	3884613	12	C_KCGS_10uM_R2	D04	4365546	3661782
D05	PFE-PKIS 21	7	C_KCGS_100nM_R1	D05	3359383	2655619	8	C_KCGS_100nM_R2	D05	3972807	3269043	9	C_KCGS_1uM_R1	D05	3515308	2811544	10	C_KCGS_1uM_R2	D05	3364708	2660944	11	C_KCGS_10uM_R1	D05	3490882	2787118	12	C_KCGS_10uM_R2	D05	3520934	2817170
D06	BIBW3133BS	7	C_KCGS_100nM_R1	D06	3619604	2915840	8	C_KCGS_100nM_R2	D06	4076962	3373198	9	C_KCGS_1uM_R1	D06	3744283	3040519	10	C_KCGS_1uM_R2	D06	3604690	2900926	11	C_KCGS_10uM_R1	D06	736189	32425	12	C_KCGS_10uM_R2	D06	744376	40612
D07	HG-10-102-01	7	C_KCGS_100nM_R1	D07	3809641	3105877	8	C_KCGS_100nM_R2	D07	4078358	3374594	9	C_KCGS_1uM_R1	D07	3982431	3278667	10	C_KCGS_1uM_R2	D07	3980994	3277230	11	C_KCGS_10uM_R1	D07	4229497	3525733	12	C_KCGS_10uM_R2	D07	4182969	3479205
D08	GW569293E	7	C_KCGS_100nM_R1	D08	3585720	2881956	8	C_KCGS_100nM_R2	D08	4159013	3455249	9	C_KCGS_1uM_R1	D08	3753772	3050008	10	C_KCGS_1uM_R2	D08	3905175	3201411	11	C_KCGS_10uM_R1	D08	3788931	3085167	12	C_KCGS_10uM_R2	D08	3899106	3195342
D09	GW412617	7	C_KCGS_100nM_R1	D09	3867381	3163617	8	C_KCGS_100nM_R2	D09	4192664	3488900	9	C_KCGS_1uM_R1	D09	4034677	3330913	10	C_KCGS_1uM_R2	D09	4075440	3371676	11	C_KCGS_10uM_R1	D09	3101544	2397780	12	C_KCGS_10uM_R2	D09	3028123	2324359
D10	TPKI-97	7	C_KCGS_100nM_R1	D10	3808867	3105103	8	C_KCGS_100nM_R2	D10	4220660	3516896	9	C_KCGS_1uM_R1	D10	4146674	3442910	10	C_KCGS_1uM_R2	D10	4088207	3384443	11	C_KCGS_10uM_R1	D10	4408514	3704750	12	C_KCGS_10uM_R2	D10	4534681	3830917
D11	TX-85-1	7	C_KCGS_100nM_R1	D11	3785301	3081537	8	C_KCGS_100nM_R2	D11	4259294	3555530	9	C_KCGS_1uM_R1	D11	4020756	3316992	10	C_KCGS_1uM_R2	D11	3991634	3287870	11	C_KCGS_10uM_R1	D11	2664897	1961133	12	C_KCGS_10uM_R2	D11	2601500	1897736
D12	CA93.0	7	C_KCGS_100nM_R1	D12	3667757	2963993	8	C_KCGS_100nM_R2	D12	4293384	3589620	9	C_KCGS_1uM_R1	D12	3124546	2420782	10	C_KCGS_1uM_R2	D12	3218378	2514614	11	C_KCGS_10uM_R1	D12	889112	185348	12	C_KCGS_10uM_R2	D12	934252	230488
D13	GSK872	7	C_KCGS_100nM_R1	D13	3599728	2895964	8	C_KCGS_100nM_R2	D13	4282236	3578472	9	C_KCGS_1uM_R1	D13	3927815	3224051	10	C_KCGS_1uM_R2	D13	3751512	3047748	11	C_KCGS_10uM_R1	D13	3566581	2862817	12	C_KCGS_10uM_R2	D13	3312022	2608258
D14	GSK2334470	7	C_KCGS_100nM_R1	D14	3493811	2790047	8	C_KCGS_100nM_R2	D14	3946834	3243070	9	C_KCGS_1uM_R1	D14	3440513	2736749	10	C_KCGS_1uM_R2	D14	3423218	2719454	11	C_KCGS_10uM_R1	D14	2491432	1787668	12	C_KCGS_10uM_R2	D14	2468814	1765050
D15	GW814408X	7	C_KCGS_100nM_R1	D15	3782137	3078373	8	C_KCGS_100nM_R2	D15	4174869	3471105	9	C_KCGS_1uM_R1	D15	3513043	2809279	10	C_KCGS_1uM_R2	D15	3339762	2635998	11	C_KCGS_10uM_R1	D15	848743	144979	12	C_KCGS_10uM_R2	D15	884342	180578
D16	BI00047804	7	C_KCGS_100nM_R1	D16	3884042	3180278	8	C_KCGS_100nM_R2	D16	4316962	3613198	9	C_KCGS_1uM_R1	D16	3768347	3064583	10	C_KCGS_1uM_R2	D16	3959579	3255815	11	C_KCGS_10uM_R1	D16	2894773	2191009	12	C_KCGS_10uM_R2	D16	2934441	2230677
D17	BIBF0846CL	7	C_KCGS_100nM_R1	D17	3916537	3212773	8	C_KCGS_100nM_R2	D17	4104806	3401042	9	C_KCGS_1uM_R1	D17	3817387	3113623	10	C_KCGS_1uM_R2	D17	4018977	3315213	11	C_KCGS_10uM_R1	D17	3312084	2608320	12	C_KCGS_10uM_R2	D17	3123646	2419882
D18	TPKI-100	7	C_KCGS_100nM_R1	D18	3824912	3121148	8	C_KCGS_100nM_R2	D18	4299307	3595543	9	C_KCGS_1uM_R1	D18	4196830	3493066	10	C_KCGS_1uM_R2	D18	3999383	3295619	11	C_KCGS_10uM_R1	D18	4310061	3606297	12	C_KCGS_10uM_R2	D18	3783022	3079258
D19	BI00865461	7	C_KCGS_100nM_R1	D19	4125191	3421427	8	C_KCGS_100nM_R2	D19	4284526	3580762	9	C_KCGS_1uM_R1	D19	4208011	3504247	10	C_KCGS_1uM_R2	D19	4134379	3430615	11	C_KCGS_10uM_R1	D19	4267095	3563331	12	C_KCGS_10uM_R2	D19	3989873	3286109
D20	BI2536	7	C_KCGS_100nM_R1	D20	1003873	300109	8	C_KCGS_100nM_R2	D20	1037820	334056	9	C_KCGS_1uM_R1	D20	1090018	386254	10	C_KCGS_1uM_R2	D20	1134775	431011	11	C_KCGS_10uM_R1	D20	1170019	466255	12	C_KCGS_10uM_R2	D20	1232458	528694
D21	SB-742609	7	C_KCGS_100nM_R1	D21	3969083	3265319	8	C_KCGS_100nM_R2	D21	4480102	3776338	9	C_KCGS_1uM_R1	D21	4018342	3314578	10	C_KCGS_1uM_R2	D21	4014461	3310697	11	C_KCGS_10uM_R1	D21	3554895	2851131	12	C_KCGS_10uM_R2	D21	4002087	3298323
D22	BIRB0876BS	7	C_KCGS_100nM_R1	D22	4022911	3319147	8	C_KCGS_100nM_R2	D22	4672825	3969061	9	C_KCGS_1uM_R1	D22	4340491	3636727	10	C_KCGS_1uM_R2	D22	4435413	3731649	11	C_KCGS_10uM_R1	D22	4657893	3954129	12	C_KCGS_10uM_R2	D22	4705777	4002013
D23	DMSO	7	C_KCGS_100nM_R1	D23	4146250	3442486	8	C_KCGS_100nM_R2	D23	4994122	4290358	9	C_KCGS_1uM_R1	D23	4442648	3738884	10	C_KCGS_1uM_R2	D23	4718513	4014749	11	C_KCGS_10uM_R1	D23	4390535	3686771	12	C_KCGS_10uM_R2	D23	4310139	3606375
D24	empty	7	C_KCGS_100nM_R1	D24	4208707	3504943	8	C_KCGS_100nM_R2	D24	5062522	4358758	9	C_KCGS_1uM_R1	D24	4722993	4019229	10	C_KCGS_1uM_R2	D24	4544479	3840715	11	C_KCGS_10uM_R1	D24	4387552	3683788	12	C_KCGS_10uM_R2	D24	4486707	3782943
E01	empty	7	C_KCGS_100nM_R1	E01	3878340	3174576	8	C_KCGS_100nM_R2	E01	4430390	3726626	9	C_KCGS_1uM_R1	E01	3797185	3093421	10	C_KCGS_1uM_R2	E01	3964475	3260711	11	C_KCGS_10uM_R1	E01	3864044	3160280	12	C_KCGS_10uM_R2	E01	3767401	3063637
E02	Control #1	7	C_KCGS_100nM_R1	E02	1122238	418474	8	C_KCGS_100nM_R2	E02	1337675	633911	9	C_KCGS_1uM_R1	E02	1152118	448354	10	C_KCGS_1uM_R2	E02	1223295	519531	11	C_KCGS_10uM_R1	E02	1063173	359409	12	C_KCGS_10uM_R2	E02	1102328	398564
E03	BIRZ0518XX	7	C_KCGS_100nM_R1	E03	3562086	2858322	8	C_KCGS_100nM_R2	E03	4461243	3757479	9	C_KCGS_1uM_R1	E03	3978928	3275164	10	C_KCGS_1uM_R2	E03	3734528	3030764	11	C_KCGS_10uM_R1	E03	825849	122085	12	C_KCGS_10uM_R2	E03	831120	127356
E04	PFE-PKIS 44	7	C_KCGS_100nM_R1	E04	3656657	2952893	8	C_KCGS_100nM_R2	E04	4160036	3456272	9	C_KCGS_1uM_R1	E04	3975137	3271373	10	C_KCGS_1uM_R2	E04	3939986	3236222	11	C_KCGS_10uM_R1	E04	4211101	3507337	12	C_KCGS_10uM_R2	E04	4282408	3578644
E05	GSK300657X	7	C_KCGS_100nM_R1	E05	3796208	3092444	8	C_KCGS_100nM_R2	E05	4132008	3428244	9	C_KCGS_1uM_R1	E05	3813980	3110216	10	C_KCGS_1uM_R2	E05	3702147	2998383	11	C_KCGS_10uM_R1	E05	3698883	2995119	12	C_KCGS_10uM_R2	E05	3801904	3098140
E06	BMX-IN-1	7	C_KCGS_100nM_R1	E06	3628742	2924978	8	C_KCGS_100nM_R2	E06	4099001	3395237	9	C_KCGS_1uM_R1	E06	3707958	3004194	10	C_KCGS_1uM_R2	E06	3627148	2923384	11	C_KCGS_10uM_R1	E06	3335065	2631301	12	C_KCGS_10uM_R2	E06	3337854	2634090
E07	BI00801818	7	C_KCGS_100nM_R1	E07	3790081	3086317	8	C_KCGS_100nM_R2	E07	4305931	3602167	9	C_KCGS_1uM_R1	E07	3816458	3112694	10	C_KCGS_1uM_R2	E07	3900073	3196309	11	C_KCGS_10uM_R1	E07	3383610	2679846	12	C_KCGS_10uM_R2	E07	3608128	2904364
E08	BI00113608	7	C_KCGS_100nM_R1	E08	3744298	3040534	8	C_KCGS_100nM_R2	E08	4174903	3471139	9	C_KCGS_1uM_R1	E08	3876943	3173179	10	C_KCGS_1uM_R2	E08	3979910	3276146	11	C_KCGS_10uM_R1	E08	3923145	3219381	12	C_KCGS_10uM_R2	E08	4054910	3351146
E09	empty	7	C_KCGS_100nM_R1	E09	3924870	3221106	8	C_KCGS_100nM_R2	E09	4276939	3573175	9	C_KCGS_1uM_R1	E09	3875616	3171852	10	C_KCGS_1uM_R2	E09	3911432	3207668	11	C_KCGS_10uM_R1	E09	3909034	3205270	12	C_KCGS_10uM_R2	E09	3879735	3175971
E10	GSK2328680	7	C_KCGS_100nM_R1	E10	3854620	3150856	8	C_KCGS_100nM_R2	E10	4129509	3425745	9	C_KCGS_1uM_R1	E10	3818991	3115227	10	C_KCGS_1uM_R2	E10	3868918	3165154	11	C_KCGS_10uM_R1	E10	4064990	3361226	12	C_KCGS_10uM_R2	E10	4026204	3322440
E11	HTH-01-015	7	C_KCGS_100nM_R1	E11	3635053	2931289	8	C_KCGS_100nM_R2	E11	4011320	3307556	9	C_KCGS_1uM_R1	E11	3717372	3013608	10	C_KCGS_1uM_R2	E11	4055901	3352137	11	C_KCGS_10uM_R1	E11	912383	208619	12	C_KCGS_10uM_R2	E11	1108348	404584
E12	SB-219980	7	C_KCGS_100nM_R1	E12	3467183	2763419	8	C_KCGS_100nM_R2	E12	4114729	3410965	9	C_KCGS_1uM_R1	E12	3599120	2895356	10	C_KCGS_1uM_R2	E12	3488360	2784596	11	C_KCGS_10uM_R1	E12	3528750	2824986	12	C_KCGS_10uM_R2	E12	3327139	2623375
E13	GSK2606414	7	C_KCGS_100nM_R1	E13	3754529	3050765	8	C_KCGS_100nM_R2	E13	4403160	3699396	9	C_KCGS_1uM_R1	E13	4043668	3339904	10	C_KCGS_1uM_R2	E13	3852607	3148843	11	C_KCGS_10uM_R1	E13	3197759	2493995	12	C_KCGS_10uM_R2	E13	3191593	2487829
E14	GSK481	7	C_KCGS_100nM_R1	E14	3709943	3006179	8	C_KCGS_100nM_R2	E14	4451948	3748184	9	C_KCGS_1uM_R1	E14	3808054	3104290	10	C_KCGS_1uM_R2	E14	4204957	3501193	11	C_KCGS_10uM_R1	E14	4317380	3613616	12	C_KCGS_10uM_R2	E14	3779354	3075590
E15	PFE-PKIS 32	7	C_KCGS_100nM_R1	E15	3927774	3224010	8	C_KCGS_100nM_R2	E15	4356725	3652961	9	C_KCGS_1uM_R1	E15	4112435	3408671	10	C_KCGS_1uM_R2	E15	4056855	3353091	11	C_KCGS_10uM_R1	E15	4443062	3739298	12	C_KCGS_10uM_R2	E15	4207764	3504000
E16	BI00614644	7	C_KCGS_100nM_R1	E16	3756668	3052904	8	C_KCGS_100nM_R2	E16	4350969	3647205	9	C_KCGS_1uM_R1	E16	3778435	3074671	10	C_KCGS_1uM_R2	E16	3736587	3032823	11	C_KCGS_10uM_R1	E16	4027760	3323996	12	C_KCGS_10uM_R2	E16	3999597	3295833
E17	SB-517081	7	C_KCGS_100nM_R1	E17	3860518	3156754	8	C_KCGS_100nM_R2	E17	4182201	3478437	9	C_KCGS_1uM_R1	E17	3189732	2485968	10	C_KCGS_1uM_R2	E17	3394556	2690792	11	C_KCGS_10uM_R1	E17	970158	266394	12	C_KCGS_10uM_R2	E17	1033977	330213
E18	SB-733894	7	C_KCGS_100nM_R1	E18	3793443	3089679	8	C_KCGS_100nM_R2	E18	4036138	3332374	9	C_KCGS_1uM_R1	E18	4058679	3354915	10	C_KCGS_1uM_R2	E18	4113988	3410224	11	C_KCGS_10uM_R1	E18	3327662	2623898	12	C_KCGS_10uM_R2	E18	3510434	2806670
E19	GW576924A	7	C_KCGS_100nM_R1	E19	3872433	3168669	8	C_KCGS_100nM_R2	E19	3786698	3082934	9	C_KCGS_1uM_R1	E19	3871407	3167643	10	C_KCGS_1uM_R2	E19	4117828	3414064	11	C_KCGS_10uM_R1	E19	3617716	2913952	12	C_KCGS_10uM_R2	E19	3715853	3012089
E20	GW642138X	7	C_KCGS_100nM_R1	E20	1349279	645515	8	C_KCGS_100nM_R2	E20	1510015	806251	9	C_KCGS_1uM_R1	E20	936671	232907	10	C_KCGS_1uM_R2	E20	989974	286210	11	C_KCGS_10uM_R1	E20	924305	220541	12	C_KCGS_10uM_R2	E20	966573	262809
E21	THZ1	7	C_KCGS_100nM_R1	E21	966899	263135	8	C_KCGS_100nM_R2	E21	946966	243202	9	C_KCGS_1uM_R1	E21	907009	203245	10	C_KCGS_1uM_R2	E21	951223	247459	11	C_KCGS_10uM_R1	E21	841133	137369	12	C_KCGS_10uM_R2	E21	919854	216090
E22	GW296115X	7	C_KCGS_100nM_R1	E22	4083481	3379717	8	C_KCGS_100nM_R2	E22	5030199	4326435	9	C_KCGS_1uM_R1	E22	3924854	3221090	10	C_KCGS_1uM_R2	E22	4239839	3536075	11	C_KCGS_10uM_R1	E22	3548594	2844830	12	C_KCGS_10uM_R2	E22	3441939	2738175
E23	Control #2	7	C_KCGS_100nM_R1	E23	2171718	1467954	8	C_KCGS_100nM_R2	E23	3255797	2552033	9	C_KCGS_1uM_R1	E23	2119388	1415624	10	C_KCGS_1uM_R2	E23	2161084	1457320	11	C_KCGS_10uM_R1	E23	2010327	1306563	12	C_KCGS_10uM_R2	E23	1985735	1281971
E24	empty	7	C_KCGS_100nM_R1	E24	4273263	3569499	8	C_KCGS_100nM_R2	E24	4372523	3668759	9	C_KCGS_1uM_R1	E24	4223408	3519644	10	C_KCGS_1uM_R2	E24	4193797	3490033	11	C_KCGS_10uM_R1	E24	4367116	3663352	12	C_KCGS_10uM_R2	E24	4356221	3652457
F01	empty	7	C_KCGS_100nM_R1	F01	3805674	3101910	8	C_KCGS_100nM_R2	F01	4444463	3740699	9	C_KCGS_1uM_R1	F01	3912906	3209142	10	C_KCGS_1uM_R2	F01	3863879	3160115	11	C_KCGS_10uM_R1	F01	3989279	3285515	12	C_KCGS_10uM_R2	F01	3895647	3191883
F02	Control #1	7	C_KCGS_100nM_R1	F02	1159317	455553	8	C_KCGS_100nM_R2	F02	1281102	577338	9	C_KCGS_1uM_R1	F02	1094630	390866	10	C_KCGS_1uM_R2	F02	1213728	509964	11	C_KCGS_10uM_R1	F02	1001545	297781	12	C_KCGS_10uM_R2	F02	1101688	397924
F03	GSK204607	7	C_KCGS_100nM_R1	F03	3550996	2847232	8	C_KCGS_100nM_R2	F03	4327453	3623689	9	C_KCGS_1uM_R1	F03	4054877	3351113	10	C_KCGS_1uM_R2	F03	3962145	3258381	11	C_KCGS_10uM_R1	F03	2994333	2290569	12	C_KCGS_10uM_R2	F03	3351129	2647365
F04	XMD8-87	7	C_KCGS_100nM_R1	F04	3776814	3073050	8	C_KCGS_100nM_R2	F04	4298014	3594250	9	C_KCGS_1uM_R1	F04	4018253	3314489	10	C_KCGS_1uM_R2	F04	4013971	3310207	11	C_KCGS_10uM_R1	F04	3820273	3116509	12	C_KCGS_10uM_R2	F04	3853077	3149313
F05	GR269666A	7	C_KCGS_100nM_R1	F05	3700947	2997183	8	C_KCGS_100nM_R2	F05	4298278	3594514	9	C_KCGS_1uM_R1	F05	4206031	3502267	10	C_KCGS_1uM_R2	F05	3893284	3189520	11	C_KCGS_10uM_R1	F05	4238184	3534420	12	C_KCGS_10uM_R2	F05	4214153	3510389
F06	SB-216385	7	C_KCGS_100nM_R1	F06	3819258	3115494	8	C_KCGS_100nM_R2	F06	4283750	3579986	9	C_KCGS_1uM_R1	F06	3708396	3004632	10	C_KCGS_1uM_R2	F06	3760304	3056540	11	C_KCGS_10uM_R1	F06	3990977	3287213	12	C_KCGS_10uM_R2	F06	3567104	2863340
F07	WZ4003	7	C_KCGS_100nM_R1	F07	3836665	3132901	8	C_KCGS_100nM_R2	F07	4326670	3622906	9	C_KCGS_1uM_R1	F07	3886887	3183123	10	C_KCGS_1uM_R2	F07	4022670	3318906	11	C_KCGS_10uM_R1	F07	2362951	1659187	12	C_KCGS_10uM_R2	F07	2310443	1606679
F08	GSK190937	7	C_KCGS_100nM_R1	F08	3846191	3142427	8	C_KCGS_100nM_R2	F08	4160348	3456584	9	C_KCGS_1uM_R1	F08	3894607	3190843	10	C_KCGS_1uM_R2	F08	3950251	3246487	11	C_KCGS_10uM_R1	F08	3674183	2970419	12	C_KCGS_10uM_R2	F08	3955033	3251269
F09	GW440146	7	C_KCGS_100nM_R1	F09	3881814	3178050	8	C_KCGS_100nM_R2	F09	4180884	3477120	9	C_KCGS_1uM_R1	F09	808842	105078	10	C_KCGS_1uM_R2	F09	1051449	347685	11	C_KCGS_10uM_R1	F09	744276	40512	12	C_KCGS_10uM_R2	F09	744695	40931
F10	NVS-PAK1-1	7	C_KCGS_100nM_R1	F10	3732692	3028928	8	C_KCGS_100nM_R2	F10	4090110	3386346	9	C_KCGS_1uM_R1	F10	4129763	3425999	10	C_KCGS_1uM_R2	F10	3890350	3186586	11	C_KCGS_10uM_R1	F10	3904531	3200767	12	C_KCGS_10uM_R2	F10	4074124	3370360
F11	VE-821	7	C_KCGS_100nM_R1	F11	3855950	3152186	8	C_KCGS_100nM_R2	F11	4071073	3367309	9	C_KCGS_1uM_R1	F11	4035533	3331769	10	C_KCGS_1uM_R2	F11	3995894	3292130	11	C_KCGS_10uM_R1	F11	3196466	2492702	12	C_KCGS_10uM_R2	F11	3186081	2482317
F12	GW621970X	7	C_KCGS_100nM_R1	F12	3733182	3029418	8	C_KCGS_100nM_R2	F12	4214278	3510514	9	C_KCGS_1uM_R1	F12	4126900	3423136	10	C_KCGS_1uM_R2	F12	3882184	3178420	11	C_KCGS_10uM_R1	F12	4268076	3564312	12	C_KCGS_10uM_R2	F12	4123922	3420158
F13	GSK2250882	7	C_KCGS_100nM_R1	F13	3672047	2968283	8	C_KCGS_100nM_R2	F13	4138451	3434687	9	C_KCGS_1uM_R1	F13	4199324	3495560	10	C_KCGS_1uM_R2	F13	3774614	3070850	11	C_KCGS_10uM_R1	F13	3777005	3073241	12	C_KCGS_10uM_R2	F13	3502289	2798525
F14	K05908	7	C_KCGS_100nM_R1	F14	3751005	3047241	8	C_KCGS_100nM_R2	F14	4230630	3526866	9	C_KCGS_1uM_R1	F14	4173809	3470045	10	C_KCGS_1uM_R2	F14	3891481	3187717	11	C_KCGS_10uM_R1	F14	3993210	3289446	12	C_KCGS_10uM_R2	F14	3655925	2952161
F15	GSK1904529	7	C_KCGS_100nM_R1	F15	4053950	3350186	8	C_KCGS_100nM_R2	F15	4442361	3738597	9	C_KCGS_1uM_R1	F15	4320577	3616813	10	C_KCGS_1uM_R2	F15	4185306	3481542	11	C_KCGS_10uM_R1	F15	4207244	3503480	12	C_KCGS_10uM_R2	F15	3895321	3191557
F16	GSK114	7	C_KCGS_100nM_R1	F16	3706086	3002322	8	C_KCGS_100nM_R2	F16	3987617	3283853	9	C_KCGS_1uM_R1	F16	3510354	2806590	10	C_KCGS_1uM_R2	F16	3792166	3088402	11	C_KCGS_10uM_R1	F16	3382456	2678692	12	C_KCGS_10uM_R2	F16	3363039	2659275
F17	TPKI-106	7	C_KCGS_100nM_R1	F17	3848738	3144974	8	C_KCGS_100nM_R2	F17	4217163	3513399	9	C_KCGS_1uM_R1	F17	3749390	3045626	10	C_KCGS_1uM_R2	F17	3964664	3260900	11	C_KCGS_10uM_R1	F17	4085479	3381715	12	C_KCGS_10uM_R2	F17	4164282	3460518
F18	GW792479	7	C_KCGS_100nM_R1	F18	3808114	3104350	8	C_KCGS_100nM_R2	F18	4064547	3360783	9	C_KCGS_1uM_R1	F18	3700475	2996711	10	C_KCGS_1uM_R2	F18	3789266	3085502	11	C_KCGS_10uM_R1	F18	3959799	3256035	12	C_KCGS_10uM_R2	F18	3635216	2931452
F19	GW684088	7	C_KCGS_100nM_R1	F19	3788649	3084885	8	C_KCGS_100nM_R2	F19	4273559	3569795	9	C_KCGS_1uM_R1	F19	3704248	3000484	10	C_KCGS_1uM_R2	F19	3900038	3196274	11	C_KCGS_10uM_R1	F19	3544989	2841225	12	C_KCGS_10uM_R2	F19	3677851	2974087
F20	GW683134A	7	C_KCGS_100nM_R1	F20	4070280	3366516	8	C_KCGS_100nM_R2	F20	4625790	3922026	9	C_KCGS_1uM_R1	F20	3840626	3136862	10	C_KCGS_1uM_R2	F20	4170227	3466463	11	C_KCGS_10uM_R1	F20	1114624	410860	12	C_KCGS_10uM_R2	F20	1305900	602136
F21	GSK2219385	7	C_KCGS_100nM_R1	F21	3933975	3230211	8	C_KCGS_100nM_R2	F21	4532047	3828283	9	C_KCGS_1uM_R1	F21	3746730	3042966	10	C_KCGS_1uM_R2	F21	3899887	3196123	11	C_KCGS_10uM_R1	F21	3423014	2719250	12	C_KCGS_10uM_R2	F21	3840130	3136366
F22	GSK1379710	7	C_KCGS_100nM_R1	F22	4044553	3340789	8	C_KCGS_100nM_R2	F22	4423787	3720023	9	C_KCGS_1uM_R1	F22	4162934	3459170	10	C_KCGS_1uM_R2	F22	4596333	3892569	11	C_KCGS_10uM_R1	F22	3436347	2732583	12	C_KCGS_10uM_R2	F22	3485965	2782201
F23	Control #2	7	C_KCGS_100nM_R1	F23	2059817	1356053	8	C_KCGS_100nM_R2	F23	3023526	2319762	9	C_KCGS_1uM_R1	F23	2109750	1405986	10	C_KCGS_1uM_R2	F23	2201376	1497612	11	C_KCGS_10uM_R1	F23	1969952	1266188	12	C_KCGS_10uM_R2	F23	1943087	1239323
F24	empty	7	C_KCGS_100nM_R1	F24	4250651	3546887	8	C_KCGS_100nM_R2	F24	4977288	4273524	9	C_KCGS_1uM_R1	F24	4413790	3710026	10	C_KCGS_1uM_R2	F24	4177295	3473531	11	C_KCGS_10uM_R1	F24	4453013	3749249	12	C_KCGS_10uM_R2	F24	4367426	3663662
G01	empty	7	C_KCGS_100nM_R1	G01	3694716	2990952	8	C_KCGS_100nM_R2	G01	4226258	3522494	9	C_KCGS_1uM_R1	G01	3816864	3113100	10	C_KCGS_1uM_R2	G01	3811097	3107333	11	C_KCGS_10uM_R1	G01	4061633	3357869	12	C_KCGS_10uM_R2	G01	3976333	3272569
G02	Control #2	7	C_KCGS_100nM_R1	G02	1918737	1214973	8	C_KCGS_100nM_R2	G02	2675206	1971442	9	C_KCGS_1uM_R1	G02	1821681	1117917	10	C_KCGS_1uM_R2	G02	1802631	1098867	11	C_KCGS_10uM_R1	G02	1846681	1142917	12	C_KCGS_10uM_R2	G02	1619115	915351
G03	GSK2850163	7	C_KCGS_100nM_R1	G03	3708568	3004804	8	C_KCGS_100nM_R2	G03	4247458	3543694	9	C_KCGS_1uM_R1	G03	4015762	3311998	10	C_KCGS_1uM_R2	G03	4227556	3523792	11	C_KCGS_10uM_R1	G03	3675099	2971335	12	C_KCGS_10uM_R2	G03	3656301	2952537
G04	TPKI-91	7	C_KCGS_100nM_R1	G04	3640685	2936921	8	C_KCGS_100nM_R2	G04	4336353	3632589	9	C_KCGS_1uM_R1	G04	4050278	3346514	10	C_KCGS_1uM_R2	G04	3882464	3178700	11	C_KCGS_10uM_R1	G04	3252879	2549115	12	C_KCGS_10uM_R2	G04	3486523	2782759
G05	GSK1379762	7	C_KCGS_100nM_R1	G05	3639109	2935345	8	C_KCGS_100nM_R2	G05	4330486	3626722	9	C_KCGS_1uM_R1	G05	4008882	3305118	10	C_KCGS_1uM_R2	G05	3995604	3291840	11	C_KCGS_10uM_R1	G05	4100438	3396674	12	C_KCGS_10uM_R2	G05	4153515	3449751
G06	JH-II-127	7	C_KCGS_100nM_R1	G06	3787942	3084178	8	C_KCGS_100nM_R2	G06	4381805	3678041	9	C_KCGS_1uM_R1	G06	3887333	3183569	10	C_KCGS_1uM_R2	G06	3815747	3111983	11	C_KCGS_10uM_R1	G06	3092905	2389141	12	C_KCGS_10uM_R2	G06	2911214	2207450
G07	PFE-PKIS 41	7	C_KCGS_100nM_R1	G07	3504109	2800345	8	C_KCGS_100nM_R2	G07	4119923	3416159	9	C_KCGS_1uM_R1	G07	3640436	2936672	10	C_KCGS_1uM_R2	G07	3658948	2955184	11	C_KCGS_10uM_R1	G07	4148805	3445041	12	C_KCGS_10uM_R2	G07	3817809	3114045
G08	GW560459	7	C_KCGS_100nM_R1	G08	3685598	2981834	8	C_KCGS_100nM_R2	G08	4246416	3542652	9	C_KCGS_1uM_R1	G08	3659198	2955434	10	C_KCGS_1uM_R2	G08	3824736	3120972	11	C_KCGS_10uM_R1	G08	3585954	2882190	12	C_KCGS_10uM_R2	G08	3569120	2865356
G09	GW440135	7	C_KCGS_100nM_R1	G09	3782519	3078755	8	C_KCGS_100nM_R2	G09	4191177	3487413	9	C_KCGS_1uM_R1	G09	3686590	2982826	10	C_KCGS_1uM_R2	G09	3461740	2757976	11	C_KCGS_10uM_R1	G09	728625	24861	12	C_KCGS_10uM_R2	G09	722122	18358
G10	GSK1379761	7	C_KCGS_100nM_R1	G10	3796470	3092706	8	C_KCGS_100nM_R2	G10	4321161	3617397	9	C_KCGS_1uM_R1	G10	4074957	3371193	10	C_KCGS_1uM_R2	G10	3856223	3152459	11	C_KCGS_10uM_R1	G10	3173170	2469406	12	C_KCGS_10uM_R2	G10	3143218	2439454
G11	GSK1392956A	7	C_KCGS_100nM_R1	G11	3657783	2954019	8	C_KCGS_100nM_R2	G11	4053700	3349936	9	C_KCGS_1uM_R1	G11	3347176	2643412	10	C_KCGS_1uM_R2	G11	3291527	2587763	11	C_KCGS_10uM_R1	G11	2139614	1435850	12	C_KCGS_10uM_R2	G11	2069339	1365575
G12	GSK2269557	7	C_KCGS_100nM_R1	G12	3680844	2977080	8	C_KCGS_100nM_R2	G12	4267570	3563806	9	C_KCGS_1uM_R1	G12	4002449	3298685	10	C_KCGS_1uM_R2	G12	3860214	3156450	11	C_KCGS_10uM_R1	G12	2517947	1814183	12	C_KCGS_10uM_R2	G12	2460968	1757204
G13	GSK840	7	C_KCGS_100nM_R1	G13	3704145	3000381	8	C_KCGS_100nM_R2	G13	4274320	3570556	9	C_KCGS_1uM_R1	G13	4109553	3405789	10	C_KCGS_1uM_R2	G13	3966555	3262791	11	C_KCGS_10uM_R1	G13	4302295	3598531	12	C_KCGS_10uM_R2	G13	4063801	3360037
G14	PFE-PKIS 3	7	C_KCGS_100nM_R1	G14	3544668	2840904	8	C_KCGS_100nM_R2	G14	4216408	3512644	9	C_KCGS_1uM_R1	G14	3920168	3216404	10	C_KCGS_1uM_R2	G14	3635575	2931811	11	C_KCGS_10uM_R1	G14	3585420	2881656	12	C_KCGS_10uM_R2	G14	3489359	2785595
G15	GW435821X	7	C_KCGS_100nM_R1	G15	3669874	2966110	8	C_KCGS_100nM_R2	G15	4557448	3853684	9	C_KCGS_1uM_R1	G15	3535386	2831622	10	C_KCGS_1uM_R2	G15	3731705	3027941	11	C_KCGS_10uM_R1	G15	963774	260010	12	C_KCGS_10uM_R2	G15	1013699	309935
G16	empty	7	C_KCGS_100nM_R1	G16	3766242	3062478	8	C_KCGS_100nM_R2	G16	4311434	3607670	9	C_KCGS_1uM_R1	G16	3894534	3190770	10	C_KCGS_1uM_R2	G16	3939033	3235269	11	C_KCGS_10uM_R1	G16	4561026	3857262	12	C_KCGS_10uM_R2	G16	3983639	3279875
G17	GW709042A	7	C_KCGS_100nM_R1	G17	3936773	3233009	8	C_KCGS_100nM_R2	G17	4290769	3587005	9	C_KCGS_1uM_R1	G17	4025234	3321470	10	C_KCGS_1uM_R2	G17	4203019	3499255	11	C_KCGS_10uM_R1	G17	1267528	563764	12	C_KCGS_10uM_R2	G17	1258802	555038
G18	SB-242719	7	C_KCGS_100nM_R1	G18	3589666	2885902	8	C_KCGS_100nM_R2	G18	3752935	3049171	9	C_KCGS_1uM_R1	G18	3722789	3019025	10	C_KCGS_1uM_R2	G18	3828832	3125068	11	C_KCGS_10uM_R1	G18	760054	56290	12	C_KCGS_10uM_R2	G18	776709	72945
G19	GW693917A	7	C_KCGS_100nM_R1	G19	4006648	3302884	8	C_KCGS_100nM_R2	G19	4401819	3698055	9	C_KCGS_1uM_R1	G19	4174150	3470386	10	C_KCGS_1uM_R2	G19	4152709	3448945	11	C_KCGS_10uM_R1	G19	3199026	2495262	12	C_KCGS_10uM_R2	G19	3103125	2399361
G20	GW770249A	7	C_KCGS_100nM_R1	G20	4009068	3305304	8	C_KCGS_100nM_R2	G20	4260604	3556840	9	C_KCGS_1uM_R1	G20	4004496	3300732	10	C_KCGS_1uM_R2	G20	4072320	3368556	11	C_KCGS_10uM_R1	G20	778080	74316	12	C_KCGS_10uM_R2	G20	778234	74470
G21	TPKI-24	7	C_KCGS_100nM_R1	G21	1033439	329675	8	C_KCGS_100nM_R2	G21	1136828	433064	9	C_KCGS_1uM_R1	G21	974219	270455	10	C_KCGS_1uM_R2	G21	1020220	316456	11	C_KCGS_10uM_R1	G21	1270233	566469	12	C_KCGS_10uM_R2	G21	1332900	629136
G22	TPKI-16	7	C_KCGS_100nM_R1	G22	3741156	3037392	8	C_KCGS_100nM_R2	G22	4175372	3471608	9	C_KCGS_1uM_R1	G22	3755964	3052200	10	C_KCGS_1uM_R2	G22	4055616	3351852	11	C_KCGS_10uM_R1	G22	4125922	3422158	12	C_KCGS_10uM_R2	G22	3889362	3185598
G23	Control #1	7	C_KCGS_100nM_R1	G23	1069565	365801	8	C_KCGS_100nM_R2	G23	1323623	619859	9	C_KCGS_1uM_R1	G23	1031754	327990	10	C_KCGS_1uM_R2	G23	990360	286596	11	C_KCGS_10uM_R1	G23	967668	263904	12	C_KCGS_10uM_R2	G23	1050249	346485
G24	empty	7	C_KCGS_100nM_R1	G24	4166362	3462598	8	C_KCGS_100nM_R2	G24	4206868	3503104	9	C_KCGS_1uM_R1	G24	4191764	3488000	10	C_KCGS_1uM_R2	G24	3785334	3081570	11	C_KCGS_10uM_R1	G24	4414382	3710618	12	C_KCGS_10uM_R2	G24	4507931	3804167
H01	empty	7	C_KCGS_100nM_R1	H01	3808375	3104611	8	C_KCGS_100nM_R2	H01	4357758	3653994	9	C_KCGS_1uM_R1	H01	3884648	3180884	10	C_KCGS_1uM_R2	H01	3876199	3172435	11	C_KCGS_10uM_R1	H01	4112156	3408392	12	C_KCGS_10uM_R2	H01	3916569	3212805
H02	Control #2	7	C_KCGS_100nM_R1	H02	1816838	1113074	8	C_KCGS_100nM_R2	H02	2659118	1955354	9	C_KCGS_1uM_R1	H02	1814450	1110686	10	C_KCGS_1uM_R2	H02	1848684	1144920	11	C_KCGS_10uM_R1	H02	1759746	1055982	12	C_KCGS_10uM_R2	H02	1612440	908676
H03	GW305074X	7	C_KCGS_100nM_R1	H03	3521243	2817479	8	C_KCGS_100nM_R2	H03	4192703	3488939	9	C_KCGS_1uM_R1	H03	3905913	3202149	10	C_KCGS_1uM_R2	H03	3862318	3158554	11	C_KCGS_10uM_R1	H03	3543409	2839645	12	C_KCGS_10uM_R2	H03	3433970	2730206
H04	BI00007366	7	C_KCGS_100nM_R1	H04	3616043	2912279	8	C_KCGS_100nM_R2	H04	4183173	3479409	9	C_KCGS_1uM_R1	H04	4026033	3322269	10	C_KCGS_1uM_R2	H04	3943465	3239701	11	C_KCGS_10uM_R1	H04	3304845	2601081	12	C_KCGS_10uM_R2	H04	3382247	2678483
H05	GSK1398477	7	C_KCGS_100nM_R1	H05	3573965	2870201	8	C_KCGS_100nM_R2	H05	4291995	3588231	9	C_KCGS_1uM_R1	H05	4193232	3489468	10	C_KCGS_1uM_R2	H05	4084911	3381147	11	C_KCGS_10uM_R1	H05	2725854	2022090	12	C_KCGS_10uM_R2	H05	2422509	1718745
H06	SGC-AAK1-1	7	C_KCGS_100nM_R1	H06	3624795	2921031	8	C_KCGS_100nM_R2	H06	4150920	3447156	9	C_KCGS_1uM_R1	H06	3815195	3111431	10	C_KCGS_1uM_R2	H06	3604991	2901227	11	C_KCGS_10uM_R1	H06	1252614	548850	12	C_KCGS_10uM_R2	H06	1195862	492098
H07	Vertex 11e	7	C_KCGS_100nM_R1	H07	3531377	2827613	8	C_KCGS_100nM_R2	H07	4099774	3396010	9	C_KCGS_1uM_R1	H07	3810811	3107047	10	C_KCGS_1uM_R2	H07	3863377	3159613	11	C_KCGS_10uM_R1	H07	2665986	1962222	12	C_KCGS_10uM_R2	H07	2595265	1891501
H08	BI00601000	7	C_KCGS_100nM_R1	H08	3417681	2713917	8	C_KCGS_100nM_R2	H08	3979490	3275726	9	C_KCGS_1uM_R1	H08	3657428	2953664	10	C_KCGS_1uM_R2	H08	3749862	3046098	11	C_KCGS_10uM_R1	H08	763282	59518	12	C_KCGS_10uM_R2	H08	766247	62483
H09	GW442130X	7	C_KCGS_100nM_R1	H09	3594567	2890803	8	C_KCGS_100nM_R2	H09	4094082	3390318	9	C_KCGS_1uM_R1	H09	4014937	3311173	10	C_KCGS_1uM_R2	H09	3935759	3231995	11	C_KCGS_10uM_R1	H09	4327637	3623873	12	C_KCGS_10uM_R2	H09	4210856	3507092
H10	AH5015	7	C_KCGS_100nM_R1	H10	3665801	2962037	8	C_KCGS_100nM_R2	H10	4203432	3499668	9	C_KCGS_1uM_R1	H10	3952206	3248442	10	C_KCGS_1uM_R2	H10	3992267	3288503	11	C_KCGS_10uM_R1	H10	4375073	3671309	12	C_KCGS_10uM_R2	H10	4443375	3739611
H11	CCT241533	7	C_KCGS_100nM_R1	H11	3710408	3006644	8	C_KCGS_100nM_R2	H11	4166023	3462259	9	C_KCGS_1uM_R1	H11	3171058	2467294	10	C_KCGS_1uM_R2	H11	3716074	3012310	11	C_KCGS_10uM_R1	H11	734062	30298	12	C_KCGS_10uM_R2	H11	703764	0
H12	GSK2292767	7	C_KCGS_100nM_R1	H12	3511213	2807449	8	C_KCGS_100nM_R2	H12	4043919	3340155	9	C_KCGS_1uM_R1	H12	3461467	2757703	10	C_KCGS_1uM_R2	H12	3511824	2808060	11	C_KCGS_10uM_R1	H12	1979051	1275287	12	C_KCGS_10uM_R2	H12	1838074	1134310
H13	GSK843	7	C_KCGS_100nM_R1	H13	3756145	3052381	8	C_KCGS_100nM_R2	H13	4149784	3446020	9	C_KCGS_1uM_R1	H13	3823815	3120051	10	C_KCGS_1uM_R2	H13	3846923	3143159	11	C_KCGS_10uM_R1	H13	3924284	3220520	12	C_KCGS_10uM_R2	H13	3909025	3205261
H14	BI00036838	7	C_KCGS_100nM_R1	H14	3435355	2731591	8	C_KCGS_100nM_R2	H14	3957570	3253806	9	C_KCGS_1uM_R1	H14	2752263	2048499	10	C_KCGS_1uM_R2	H14	2762410	2058646	11	C_KCGS_10uM_R1	H14	1289884	586120	12	C_KCGS_10uM_R2	H14	1150299	446535
H15	GSK204919	7	C_KCGS_100nM_R1	H15	3440272	2736508	8	C_KCGS_100nM_R2	H15	3853405	3149641	9	C_KCGS_1uM_R1	H15	3185099	2481335	10	C_KCGS_1uM_R2	H15	3082848	2379084	11	C_KCGS_10uM_R1	H15	750870	47106	12	C_KCGS_10uM_R2	H15	737360	33596
H16	GSK1070916	7	C_KCGS_100nM_R1	H16	2965522	2261758	8	C_KCGS_100nM_R2	H16	3442689	2738925	9	C_KCGS_1uM_R1	H16	2804874	2101110	10	C_KCGS_1uM_R2	H16	2484652	1780888	11	C_KCGS_10uM_R1	H16	976651	272887	12	C_KCGS_10uM_R2	H16	957185	253421
H17	SB-710397	7	C_KCGS_100nM_R1	H17	3681758	2977994	8	C_KCGS_100nM_R2	H17	4072361	3368597	9	C_KCGS_1uM_R1	H17	3947781	3244017	10	C_KCGS_1uM_R2	H17	3946404	3242640	11	C_KCGS_10uM_R1	H17	3714759	3010995	12	C_KCGS_10uM_R2	H17	4190816	3487052
H18	SB-732932	7	C_KCGS_100nM_R1	H18	3951559	3247795	8	C_KCGS_100nM_R2	H18	4253342	3549578	9	C_KCGS_1uM_R1	H18	4273552	3569788	10	C_KCGS_1uM_R2	H18	4180746	3476982	11	C_KCGS_10uM_R1	H18	1779764	1076000	12	C_KCGS_10uM_R2	H18	1628482	924718
H19	GW807982X	7	C_KCGS_100nM_R1	H19	3919531	3215767	8	C_KCGS_100nM_R2	H19	4155280	3451516	9	C_KCGS_1uM_R1	H19	3777836	3074072	10	C_KCGS_1uM_R2	H19	4009668	3305904	11	C_KCGS_10uM_R1	H19	2210756	1506992	12	C_KCGS_10uM_R2	H19	2178396	1474632
H20	GW578748X	7	C_KCGS_100nM_R1	H20	3662645	2958881	8	C_KCGS_100nM_R2	H20	4179348	3475584	9	C_KCGS_1uM_R1	H20	3556792	2853028	10	C_KCGS_1uM_R2	H20	3759922	3056158	11	C_KCGS_10uM_R1	H20	2166284	1462520	12	C_KCGS_10uM_R2	H20	2189465	1485701
H21	GW830900A	7	C_KCGS_100nM_R1	H21	3851762	3147998	8	C_KCGS_100nM_R2	H21	4476641	3772877	9	C_KCGS_1uM_R1	H21	4166929	3463165	10	C_KCGS_1uM_R2	H21	4294894	3591130	11	C_KCGS_10uM_R1	H21	4109634	3405870	12	C_KCGS_10uM_R2	H21	4114228	3410464
H22	SB-772077-B	7	C_KCGS_100nM_R1	H22	3880743	3176979	8	C_KCGS_100nM_R2	H22	4166468	3462704	9	C_KCGS_1uM_R1	H22	3587101	2883337	10	C_KCGS_1uM_R2	H22	3871941	3168177	11	C_KCGS_10uM_R1	H22	2607376	1903612	12	C_KCGS_10uM_R2	H22	2429007	1725243
H23	Control #1	7	C_KCGS_100nM_R1	H23	1023531	319767	8	C_KCGS_100nM_R2	H23	1166427	462663	9	C_KCGS_1uM_R1	H23	1022069	318305	10	C_KCGS_1uM_R2	H23	1081587	377823	11	C_KCGS_10uM_R1	H23	985087	281323	12	C_KCGS_10uM_R2	H23	983979	280215
H24	empty	7	C_KCGS_100nM_R1	H24	4293852	3590088	8	C_KCGS_100nM_R2	H24	4586968	3883204	9	C_KCGS_1uM_R1	H24	4270806	3567042	10	C_KCGS_1uM_R2	H24	4278996	3575232	11	C_KCGS_10uM_R1	H24	4431825	3728061	12	C_KCGS_10uM_R2	H24	4627680	3923916
I01	empty	7	C_KCGS_100nM_R1	I01	3955774	3252010	8	C_KCGS_100nM_R2	I01	4188836	3485072	9	C_KCGS_1uM_R1	I01	3747408	3043644	10	C_KCGS_1uM_R2	I01	3802605	3098841	11	C_KCGS_10uM_R1	I01	4105260	3401496	12	C_KCGS_10uM_R2	I01	4010267	3306503
I02	Control #1	7	C_KCGS_100nM_R1	I02	1074886	371122	8	C_KCGS_100nM_R2	I02	1190302	486538	9	C_KCGS_1uM_R1	I02	1003407	299643	10	C_KCGS_1uM_R2	I02	995200	291436	11	C_KCGS_10uM_R1	I02	1003558	299794	12	C_KCGS_10uM_R2	I02	988106	284342
I03	GSK2336394	7	C_KCGS_100nM_R1	I03	3601998	2898234	8	C_KCGS_100nM_R2	I03	4174810	3471046	9	C_KCGS_1uM_R1	I03	4022626	3318862	10	C_KCGS_1uM_R2	I03	3879098	3175334	11	C_KCGS_10uM_R1	I03	4337815	3634051	12	C_KCGS_10uM_R2	I03	4019162	3315398
I04	GSK2373690	7	C_KCGS_100nM_R1	I04	3428252	2724488	8	C_KCGS_100nM_R2	I04	4178597	3474833	9	C_KCGS_1uM_R1	I04	3809677	3105913	10	C_KCGS_1uM_R2	I04	3934300	3230536	11	C_KCGS_10uM_R1	I04	3074636	2370872	12	C_KCGS_10uM_R2	I04	3122678	2418914
I05	SB-725317	7	C_KCGS_100nM_R1	I05	3457276	2753512	8	C_KCGS_100nM_R2	I05	3967539	3263775	9	C_KCGS_1uM_R1	I05	3183304	2479540	10	C_KCGS_1uM_R2	I05	3232922	2529158	11	C_KCGS_10uM_R1	I05	1114187	410423	12	C_KCGS_10uM_R2	I05	1092703	388939
I06	GSK461364	7	C_KCGS_100nM_R1	I06	1037671	333907	8	C_KCGS_100nM_R2	I06	1079917	376153	9	C_KCGS_1uM_R1	I06	1133953	430189	10	C_KCGS_1uM_R2	I06	1140346	436582	11	C_KCGS_10uM_R1	I06	1716317	1012553	12	C_KCGS_10uM_R2	I06	1554640	850876
I07	GW276655	7	C_KCGS_100nM_R1	I07	3596131	2892367	8	C_KCGS_100nM_R2	I07	3957430	3253666	9	C_KCGS_1uM_R1	I07	3676053	2972289	10	C_KCGS_1uM_R2	I07	3742626	3038862	11	C_KCGS_10uM_R1	I07	3336751	2632987	12	C_KCGS_10uM_R2	I07	3292165	2588401
I08	GSK2656157	7	C_KCGS_100nM_R1	I08	3542910	2839146	8	C_KCGS_100nM_R2	I08	4244247	3540483	9	C_KCGS_1uM_R1	I08	4045268	3341504	10	C_KCGS_1uM_R2	I08	3987847	3284083	11	C_KCGS_10uM_R1	I08	3598984	2895220	12	C_KCGS_10uM_R2	I08	3518559	2814795
I09	GSK2376236	7	C_KCGS_100nM_R1	I09	3309720	2605956	8	C_KCGS_100nM_R2	I09	3956196	3252432	9	C_KCGS_1uM_R1	I09	3412267	2708503	10	C_KCGS_1uM_R2	I09	3579846	2876082	11	C_KCGS_10uM_R1	I09	3074755	2370991	12	C_KCGS_10uM_R2	I09	3217833	2514069
I10	GSK949675	7	C_KCGS_100nM_R1	I10	3699341	2995577	8	C_KCGS_100nM_R2	I10	4236800	3533036	9	C_KCGS_1uM_R1	I10	4042957	3339193	10	C_KCGS_1uM_R2	I10	3835235	3131471	11	C_KCGS_10uM_R1	I10	1288799	585035	12	C_KCGS_10uM_R2	I10	1167831	464067
I11	GW2429374A	7	C_KCGS_100nM_R1	I11	3667693	2963929	8	C_KCGS_100nM_R2	I11	4263695	3559931	9	C_KCGS_1uM_R1	I11	3934932	3231168	10	C_KCGS_1uM_R2	I11	3961527	3257763	11	C_KCGS_10uM_R1	I11	3473436	2769672	12	C_KCGS_10uM_R2	I11	3740158	3036394
I12	PFE-PKIS 1	7	C_KCGS_100nM_R1	I12	3450034	2746270	8	C_KCGS_100nM_R2	I12	4164452	3460688	9	C_KCGS_1uM_R1	I12	3860974	3157210	10	C_KCGS_1uM_R2	I12	3769856	3066092	11	C_KCGS_10uM_R1	I12	3903515	3199751	12	C_KCGS_10uM_R2	I12	4144258	3440494
I13	GSK270822A	7	C_KCGS_100nM_R1	I13	4026460	3322696	8	C_KCGS_100nM_R2	I13	4338597	3634833	9	C_KCGS_1uM_R1	I13	4278285	3574521	10	C_KCGS_1uM_R2	I13	4074857	3371093	11	C_KCGS_10uM_R1	I13	4046308	3342544	12	C_KCGS_10uM_R2	I13	3981601	3277837
I14	GSK200398A	7	C_KCGS_100nM_R1	I14	3665234	2961470	8	C_KCGS_100nM_R2	I14	4216760	3512996	9	C_KCGS_1uM_R1	I14	3978927	3275163	10	C_KCGS_1uM_R2	I14	3762888	3059124	11	C_KCGS_10uM_R1	I14	2991176	2287412	12	C_KCGS_10uM_R2	I14	3105038	2401274
I15	NVP-2	7	C_KCGS_100nM_R1	I15	3693815	2990051	8	C_KCGS_100nM_R2	I15	4225417	3521653	9	C_KCGS_1uM_R1	I15	3938657	3234893	10	C_KCGS_1uM_R2	I15	3964234	3260470	11	C_KCGS_10uM_R1	I15	773222	69458	12	C_KCGS_10uM_R2	I15	906248	202484
I16	GSK237701A	7	C_KCGS_100nM_R1	I16	1097150	393386	8	C_KCGS_100nM_R2	I16	1145642	441878	9	C_KCGS_1uM_R1	I16	1251657	547893	10	C_KCGS_1uM_R2	I16	1140620	436856	11	C_KCGS_10uM_R1	I16	1165778	462014	12	C_KCGS_10uM_R2	I16	1170377	466613
I17	SB-747651A	7	C_KCGS_100nM_R1	I17	3739471	3035707	8	C_KCGS_100nM_R2	I17	4161172	3457408	9	C_KCGS_1uM_R1	I17	3799471	3095707	10	C_KCGS_1uM_R2	I17	3806877	3103113	11	C_KCGS_10uM_R1	I17	3312601	2608837	12	C_KCGS_10uM_R2	I17	3190968	2487204
I18	BI00645435	7	C_KCGS_100nM_R1	I18	3872124	3168360	8	C_KCGS_100nM_R2	I18	4220426	3516662	9	C_KCGS_1uM_R1	I18	4064141	3360377	10	C_KCGS_1uM_R2	I18	3996998	3293234	11	C_KCGS_10uM_R1	I18	3141341	2437577	12	C_KCGS_10uM_R2	I18	3247691	2543927
I19	GSK299115A	7	C_KCGS_100nM_R1	I19	3926895	3223131	8	C_KCGS_100nM_R2	I19	4422569	3718805	9	C_KCGS_1uM_R1	I19	4092739	3388975	10	C_KCGS_1uM_R2	I19	4367256	3663492	11	C_KCGS_10uM_R1	I19	4143535	3439771	12	C_KCGS_10uM_R2	I19	4179133	3475369
I20	TPKI-39	7	C_KCGS_100nM_R1	I20	3884163	3180399	8	C_KCGS_100nM_R2	I20	4093172	3389408	9	C_KCGS_1uM_R1	I20	3973720	3269956	10	C_KCGS_1uM_R2	I20	4248895	3545131	11	C_KCGS_10uM_R1	I20	1423318	719554	12	C_KCGS_10uM_R2	I20	1679696	975932
I21	TPKI-69	7	C_KCGS_100nM_R1	I21	3976445	3272681	8	C_KCGS_100nM_R2	I21	4287252	3583488	9	C_KCGS_1uM_R1	I21	4041762	3337998	10	C_KCGS_1uM_R2	I21	4314909	3611145	11	C_KCGS_10uM_R1	I21	3904189	3200425	12	C_KCGS_10uM_R2	I21	3742775	3039011
I22	BI01125081	7	C_KCGS_100nM_R1	I22	3848317	3144553	8	C_KCGS_100nM_R2	I22	4411851	3708087	9	C_KCGS_1uM_R1	I22	4318287	3614523	10	C_KCGS_1uM_R2	I22	4330049	3626285	11	C_KCGS_10uM_R1	I22	4491021	3787257	12	C_KCGS_10uM_R2	I22	4055339	3351575
I23	Control #2	7	C_KCGS_100nM_R1	I23	1937724	1233960	8	C_KCGS_100nM_R2	I23	3114353	2410589	9	C_KCGS_1uM_R1	I23	2020160	1316396	10	C_KCGS_1uM_R2	I23	2027856	1324092	11	C_KCGS_10uM_R1	I23	1833103	1129339	12	C_KCGS_10uM_R2	I23	1823428	1119664
I24	empty	7	C_KCGS_100nM_R1	I24	4146942	3443178	8	C_KCGS_100nM_R2	I24	4269559	3565795	9	C_KCGS_1uM_R1	I24	4179296	3475532	10	C_KCGS_1uM_R2	I24	4259562	3555798	11	C_KCGS_10uM_R1	I24	4284978	3581214	12	C_KCGS_10uM_R2	I24	4505269	3801505
J01	empty	7	C_KCGS_100nM_R1	J01	3968549	3264785	8	C_KCGS_100nM_R2	J01	4428542	3724778	9	C_KCGS_1uM_R1	J01	3996939	3293175	10	C_KCGS_1uM_R2	J01	3943267	3239503	11	C_KCGS_10uM_R1	J01	4172948	3469184	12	C_KCGS_10uM_R2	J01	3878947	3175183
J02	Control #1	7	C_KCGS_100nM_R1	J02	1034082	330318	8	C_KCGS_100nM_R2	J02	1165161	461397	9	C_KCGS_1uM_R1	J02	1057900	354136	10	C_KCGS_1uM_R2	J02	1069805	366041	11	C_KCGS_10uM_R1	J02	923639	219875	12	C_KCGS_10uM_R2	J02	942603	238839
J03	GW280670X	7	C_KCGS_100nM_R1	J03	3750013	3046249	8	C_KCGS_100nM_R2	J03	4359953	3656189	9	C_KCGS_1uM_R1	J03	4247695	3543931	10	C_KCGS_1uM_R2	J03	4202758	3498994	11	C_KCGS_10uM_R1	J03	3851949	3148185	12	C_KCGS_10uM_R2	J03	3750115	3046351
J04	GSK223675	7	C_KCGS_100nM_R1	J04	3202797	2499033	8	C_KCGS_100nM_R2	J04	3822635	3118871	9	C_KCGS_1uM_R1	J04	3352234	2648470	10	C_KCGS_1uM_R2	J04	3512218	2808454	11	C_KCGS_10uM_R1	J04	3390761	2686997	12	C_KCGS_10uM_R2	J04	3604370	2900606
J05	GSK1379712	7	C_KCGS_100nM_R1	J05	3652109	2948345	8	C_KCGS_100nM_R2	J05	4085164	3381400	9	C_KCGS_1uM_R1	J05	4020429	3316665	10	C_KCGS_1uM_R2	J05	4059731	3355967	11	C_KCGS_10uM_R1	J05	2926634	2222870	12	C_KCGS_10uM_R2	J05	2872876	2169112
J06	PFE-PKIS 29	7	C_KCGS_100nM_R1	J06	2717800	2014036	8	C_KCGS_100nM_R2	J06	3232726	2528962	9	C_KCGS_1uM_R1	J06	2248830	1545066	10	C_KCGS_1uM_R2	J06	2489958	1786194	11	C_KCGS_10uM_R1	J06	1747314	1043550	12	C_KCGS_10uM_R2	J06	1673829	970065
J07	GW832476X	7	C_KCGS_100nM_R1	J07	3411904	2708140	8	C_KCGS_100nM_R2	J07	4090577	3386813	9	C_KCGS_1uM_R1	J07	3808126	3104362	10	C_KCGS_1uM_R2	J07	3672345	2968581	11	C_KCGS_10uM_R1	J07	3117502	2413738	12	C_KCGS_10uM_R2	J07	3215911	2512147
J08	THZ531	7	C_KCGS_100nM_R1	J08	1084861	381097	8	C_KCGS_100nM_R2	J08	1140928	437164	9	C_KCGS_1uM_R1	J08	949834	246070	10	C_KCGS_1uM_R2	J08	901982	198218	11	C_KCGS_10uM_R1	J08	822886	119122	12	C_KCGS_10uM_R2	J08	794853	91089
J09	TH257	7	C_KCGS_100nM_R1	J09	3512917	2809153	8	C_KCGS_100nM_R2	J09	4178234	3474470	9	C_KCGS_1uM_R1	J09	3921545	3217781	10	C_KCGS_1uM_R2	J09	3953169	3249405	11	C_KCGS_10uM_R1	J09	3796834	3093070	12	C_KCGS_10uM_R2	J09	4053470	3349706
J10	FM-381	7	C_KCGS_100nM_R1	J10	3672334	2968570	8	C_KCGS_100nM_R2	J10	4121065	3417301	9	C_KCGS_1uM_R1	J10	4091224	3387460	10	C_KCGS_1uM_R2	J10	3962529	3258765	11	C_KCGS_10uM_R1	J10	3970440	3266676	12	C_KCGS_10uM_R2	J10	3988339	3284575
J11	D2202-1	7	C_KCGS_100nM_R1	J11	3783823	3080059	8	C_KCGS_100nM_R2	J11	3922940	3219176	9	C_KCGS_1uM_R1	J11	3587428	2883664	10	C_KCGS_1uM_R2	J11	3840931	3137167	11	C_KCGS_10uM_R1	J11	754827	51063	12	C_KCGS_10uM_R2	J11	795717	91953
J12	empty	7	C_KCGS_100nM_R1	J12	3939839	3236075	8	C_KCGS_100nM_R2	J12	4150963	3447199	9	C_KCGS_1uM_R1	J12	3872302	3168538	10	C_KCGS_1uM_R2	J12	3800077	3096313	11	C_KCGS_10uM_R1	J12	3934066	3230302	12	C_KCGS_10uM_R2	J12	4113285	3409521
J13	empty	7	C_KCGS_100nM_R1	J13	4010775	3307011	8	C_KCGS_100nM_R2	J13	4198315	3494551	9	C_KCGS_1uM_R1	J13	3886696	3182932	10	C_KCGS_1uM_R2	J13	3836066	3132302	11	C_KCGS_10uM_R1	J13	4038764	3335000	12	C_KCGS_10uM_R2	J13	4184383	3480619
J14	empty	7	C_KCGS_100nM_R1	J14	3805700	3101936	8	C_KCGS_100nM_R2	J14	4307726	3603962	9	C_KCGS_1uM_R1	J14	4034169	3330405	10	C_KCGS_1uM_R2	J14	4011955	3308191	11	C_KCGS_10uM_R1	J14	3923224	3219460	12	C_KCGS_10uM_R2	J14	4161064	3457300
J15	empty	7	C_KCGS_100nM_R1	J15	3729980	3026216	8	C_KCGS_100nM_R2	J15	4209607	3505843	9	C_KCGS_1uM_R1	J15	4020046	3316282	10	C_KCGS_1uM_R2	J15	4166528	3462764	11	C_KCGS_10uM_R1	J15	3909529	3205765	12	C_KCGS_10uM_R2	J15	4113263	3409499
J16	empty	7	C_KCGS_100nM_R1	J16	3706676	3002912	8	C_KCGS_100nM_R2	J16	4276509	3572745	9	C_KCGS_1uM_R1	J16	3956473	3252709	10	C_KCGS_1uM_R2	J16	3909078	3205314	11	C_KCGS_10uM_R1	J16	4270949	3567185	12	C_KCGS_10uM_R2	J16	4331986	3628222
J17	empty	7	C_KCGS_100nM_R1	J17	3862424	3158660	8	C_KCGS_100nM_R2	J17	4210788	3507024	9	C_KCGS_1uM_R1	J17	4088689	3384925	10	C_KCGS_1uM_R2	J17	3976292	3272528	11	C_KCGS_10uM_R1	J17	3819712	3115948	12	C_KCGS_10uM_R2	J17	4071736	3367972
J18	empty	7	C_KCGS_100nM_R1	J18	3857440	3153676	8	C_KCGS_100nM_R2	J18	4267370	3563606	9	C_KCGS_1uM_R1	J18	4004712	3300948	10	C_KCGS_1uM_R2	J18	4149687	3445923	11	C_KCGS_10uM_R1	J18	4173627	3469863	12	C_KCGS_10uM_R2	J18	4291066	3587302
J19	empty	7	C_KCGS_100nM_R1	J19	3949392	3245628	8	C_KCGS_100nM_R2	J19	4299637	3595873	9	C_KCGS_1uM_R1	J19	3894426	3190662	10	C_KCGS_1uM_R2	J19	4127289	3423525	11	C_KCGS_10uM_R1	J19	4180615	3476851	12	C_KCGS_10uM_R2	J19	4386266	3682502
J20	empty	7	C_KCGS_100nM_R1	J20	3898853	3195089	8	C_KCGS_100nM_R2	J20	4458098	3754334	9	C_KCGS_1uM_R1	J20	4060476	3356712	10	C_KCGS_1uM_R2	J20	4285388	3581624	11	C_KCGS_10uM_R1	J20	3929678	3225914	12	C_KCGS_10uM_R2	J20	4269849	3566085
J21	empty	7	C_KCGS_100nM_R1	J21	3848216	3144452	8	C_KCGS_100nM_R2	J21	5207117	4503353	9	C_KCGS_1uM_R1	J21	4089356	3385592	10	C_KCGS_1uM_R2	J21	4222228	3518464	11	C_KCGS_10uM_R1	J21	4225221	3521457	12	C_KCGS_10uM_R2	J21	4152827	3449063
J22	empty	7	C_KCGS_100nM_R1	J22	3898184	3194420	8	C_KCGS_100nM_R2	J22	4451726	3747962	9	C_KCGS_1uM_R1	J22	4237688	3533924	10	C_KCGS_1uM_R2	J22	4502690	3798926	11	C_KCGS_10uM_R1	J22	4210072	3506308	12	C_KCGS_10uM_R2	J22	4123032	3419268
J23	Control #2	7	C_KCGS_100nM_R1	J23	2014454	1310690	8	C_KCGS_100nM_R2	J23	2865991	2162227	9	C_KCGS_1uM_R1	J23	1939720	1235956	10	C_KCGS_1uM_R2	J23	1891792	1188028	11	C_KCGS_10uM_R1	J23	1939308	1235544	12	C_KCGS_10uM_R2	J23	2033105	1329341
J24	empty	7	C_KCGS_100nM_R1	J24	4151780	3448016	8	C_KCGS_100nM_R2	J24	4600804	3897040	9	C_KCGS_1uM_R1	J24	4207786	3504022	10	C_KCGS_1uM_R2	J24	4319074	3615310	11	C_KCGS_10uM_R1	J24	4272277	3568513	12	C_KCGS_10uM_R2	J24	4627169	3923405
K01	empty	7	C_KCGS_100nM_R1	K01	4033429	3329665	8	C_KCGS_100nM_R2	K01	4331054	3627290	9	C_KCGS_1uM_R1	K01	3913739	3209975	10	C_KCGS_1uM_R2	K01	3892298	3188534	11	C_KCGS_10uM_R1	K01	3943237	3239473	12	C_KCGS_10uM_R2	K01	3884195	3180431
K02	Control #2	7	C_KCGS_100nM_R1	K02	1840588	1136824	8	C_KCGS_100nM_R2	K02	2557677	1853913	9	C_KCGS_1uM_R1	K02	1881220	1177456	10	C_KCGS_1uM_R2	K02	1853085	1149321	11	C_KCGS_10uM_R1	K02	1693536	989772	12	C_KCGS_10uM_R2	K02	1578895	875131
K03	empty	7	C_KCGS_100nM_R1	K03	3566217	2862453	8	C_KCGS_100nM_R2	K03	4130450	3426686	9	C_KCGS_1uM_R1	K03	4064950	3361186	10	C_KCGS_1uM_R2	K03	4213387	3509623	11	C_KCGS_10uM_R1	K03	4241627	3537863	12	C_KCGS_10uM_R2	K03	4015629	3311865
K04	empty	7	C_KCGS_100nM_R1	K04	3372844	2669080	8	C_KCGS_100nM_R2	K04	4207420	3503656	9	C_KCGS_1uM_R1	K04	4065114	3361350	10	C_KCGS_1uM_R2	K04	3950004	3246240	11	C_KCGS_10uM_R1	K04	4268736	3564972	12	C_KCGS_10uM_R2	K04	4335053	3631289
K05	empty	7	C_KCGS_100nM_R1	K05	3454760	2750996	8	C_KCGS_100nM_R2	K05	4075003	3371239	9	C_KCGS_1uM_R1	K05	3969661	3265897	10	C_KCGS_1uM_R2	K05	4107891	3404127	11	C_KCGS_10uM_R1	K05	4026346	3322582	12	C_KCGS_10uM_R2	K05	3910752	3206988
K06	empty	7	C_KCGS_100nM_R1	K06	3608247	2904483	8	C_KCGS_100nM_R2	K06	4094959	3391195	9	C_KCGS_1uM_R1	K06	3918083	3214319	10	C_KCGS_1uM_R2	K06	3846859	3143095	11	C_KCGS_10uM_R1	K06	4333918	3630154	12	C_KCGS_10uM_R2	K06	4115998	3412234
K07	empty	7	C_KCGS_100nM_R1	K07	3554274	2850510	8	C_KCGS_100nM_R2	K07	4078901	3375137	9	C_KCGS_1uM_R1	K07	3797861	3094097	10	C_KCGS_1uM_R2	K07	3795957	3092193	11	C_KCGS_10uM_R1	K07	3953862	3250098	12	C_KCGS_10uM_R2	K07	4116540	3412776
K08	empty	7	C_KCGS_100nM_R1	K08	3409011	2705247	8	C_KCGS_100nM_R2	K08	4219063	3515299	9	C_KCGS_1uM_R1	K08	3797881	3094117	10	C_KCGS_1uM_R2	K08	3687698	2983934	11	C_KCGS_10uM_R1	K08	3814225	3110461	12	C_KCGS_10uM_R2	K08	3833567	3129803
K09	empty	7	C_KCGS_100nM_R1	K09	3472952	2769188	8	C_KCGS_100nM_R2	K09	4134866	3431102	9	C_KCGS_1uM_R1	K09	3838136	3134372	10	C_KCGS_1uM_R2	K09	3891162	3187398	11	C_KCGS_10uM_R1	K09	3807259	3103495	12	C_KCGS_10uM_R2	K09	3816263	3112499
K10	empty	7	C_KCGS_100nM_R1	K10	3491383	2787619	8	C_KCGS_100nM_R2	K10	4136018	3432254	9	C_KCGS_1uM_R1	K10	3884432	3180668	10	C_KCGS_1uM_R2	K10	3872015	3168251	11	C_KCGS_10uM_R1	K10	3997329	3293565	12	C_KCGS_10uM_R2	K10	4117462	3413698
K11	empty	7	C_KCGS_100nM_R1	K11	3560614	2856850	8	C_KCGS_100nM_R2	K11	4235721	3531957	9	C_KCGS_1uM_R1	K11	3776399	3072635	10	C_KCGS_1uM_R2	K11	3937808	3234044	11	C_KCGS_10uM_R1	K11	3775076	3071312	12	C_KCGS_10uM_R2	K11	3995361	3291597
K12	empty	7	C_KCGS_100nM_R1	K12	3534992	2831228	8	C_KCGS_100nM_R2	K12	4076698	3372934	9	C_KCGS_1uM_R1	K12	3822674	3118910	10	C_KCGS_1uM_R2	K12	3876575	3172811	11	C_KCGS_10uM_R1	K12	4238102	3534338	12	C_KCGS_10uM_R2	K12	4097047	3393283
K13	empty	7	C_KCGS_100nM_R1	K13	3503359	2799595	8	C_KCGS_100nM_R2	K13	4140018	3436254	9	C_KCGS_1uM_R1	K13	3743710	3039946	10	C_KCGS_1uM_R2	K13	4065403	3361639	11	C_KCGS_10uM_R1	K13	3902590	3198826	12	C_KCGS_10uM_R2	K13	3939732	3235968
K14	empty	7	C_KCGS_100nM_R1	K14	3678331	2974567	8	C_KCGS_100nM_R2	K14	4345836	3642072	9	C_KCGS_1uM_R1	K14	3883114	3179350	10	C_KCGS_1uM_R2	K14	4093669	3389905	11	C_KCGS_10uM_R1	K14	3881664	3177900	12	C_KCGS_10uM_R2	K14	4249437	3545673
K15	empty	7	C_KCGS_100nM_R1	K15	3704401	3000637	8	C_KCGS_100nM_R2	K15	4109959	3406195	9	C_KCGS_1uM_R1	K15	3855937	3152173	10	C_KCGS_1uM_R2	K15	4114821	3411057	11	C_KCGS_10uM_R1	K15	4107045	3403281	12	C_KCGS_10uM_R2	K15	4159290	3455526
K16	empty	7	C_KCGS_100nM_R1	K16	3581465	2877701	8	C_KCGS_100nM_R2	K16	3938545	3234781	9	C_KCGS_1uM_R1	K16	3823733	3119969	10	C_KCGS_1uM_R2	K16	4057145	3353381	11	C_KCGS_10uM_R1	K16	4041956	3338192	12	C_KCGS_10uM_R2	K16	3927137	3223373
K17	empty	7	C_KCGS_100nM_R1	K17	3544962	2841198	8	C_KCGS_100nM_R2	K17	4369664	3665900	9	C_KCGS_1uM_R1	K17	3894850	3191086	10	C_KCGS_1uM_R2	K17	4089112	3385348	11	C_KCGS_10uM_R1	K17	4118659	3414895	12	C_KCGS_10uM_R2	K17	4149244	3445480
K18	empty	7	C_KCGS_100nM_R1	K18	3761392	3057628	8	C_KCGS_100nM_R2	K18	4305566	3601802	9	C_KCGS_1uM_R1	K18	3907681	3203917	10	C_KCGS_1uM_R2	K18	4094217	3390453	11	C_KCGS_10uM_R1	K18	4198147	3494383	12	C_KCGS_10uM_R2	K18	4246526	3542762
K19	empty	7	C_KCGS_100nM_R1	K19	3903838	3200074	8	C_KCGS_100nM_R2	K19	4210962	3507198	9	C_KCGS_1uM_R1	K19	3885651	3181887	10	C_KCGS_1uM_R2	K19	4355307	3651543	11	C_KCGS_10uM_R1	K19	4240569	3536805	12	C_KCGS_10uM_R2	K19	4251365	3547601
K20	empty	7	C_KCGS_100nM_R1	K20	3758276	3054512	8	C_KCGS_100nM_R2	K20	4264497	3560733	9	C_KCGS_1uM_R1	K20	3843417	3139653	10	C_KCGS_1uM_R2	K20	4048252	3344488	11	C_KCGS_10uM_R1	K20	4164288	3460524	12	C_KCGS_10uM_R2	K20	4080518	3376754
K21	empty	7	C_KCGS_100nM_R1	K21	3715232	3011468	8	C_KCGS_100nM_R2	K21	4302202	3598438	9	C_KCGS_1uM_R1	K21	4009339	3305575	10	C_KCGS_1uM_R2	K21	4167747	3463983	11	C_KCGS_10uM_R1	K21	4217074	3513310	12	C_KCGS_10uM_R2	K21	4021367	3317603
K22	empty	7	C_KCGS_100nM_R1	K22	3885881	3182117	8	C_KCGS_100nM_R2	K22	4209097	3505333	9	C_KCGS_1uM_R1	K22	4206999	3503235	10	C_KCGS_1uM_R2	K22	4422574	3718810	11	C_KCGS_10uM_R1	K22	4143206	3439442	12	C_KCGS_10uM_R2	K22	4099869	3396105
K23	Control #1	7	C_KCGS_100nM_R1	K23	1112014	408250	8	C_KCGS_100nM_R2	K23	1237684	533920	9	C_KCGS_1uM_R1	K23	1120874	417110	10	C_KCGS_1uM_R2	K23	1107507	403743	11	C_KCGS_10uM_R1	K23	1014649	310885	12	C_KCGS_10uM_R2	K23	1083259	379495
K24	empty	7	C_KCGS_100nM_R1	K24	3904861	3201097	8	C_KCGS_100nM_R2	K24	4227391	3523627	9	C_KCGS_1uM_R1	K24	4001221	3297457	10	C_KCGS_1uM_R2	K24	4134314	3430550	11	C_KCGS_10uM_R1	K24	4499147	3795383	12	C_KCGS_10uM_R2	K24	4445793	3742029
L01	empty	7	C_KCGS_100nM_R1	L01	4050638	3346874	8	C_KCGS_100nM_R2	L01	4170811	3467047	9	C_KCGS_1uM_R1	L01	3816992	3113228	10	C_KCGS_1uM_R2	L01	4209030	3505266	11	C_KCGS_10uM_R1	L01	3858329	3154565	12	C_KCGS_10uM_R2	L01	4108888	3405124
L02	Control #2	7	C_KCGS_100nM_R1	L02	1847562	1143798	8	C_KCGS_100nM_R2	L02	2714410	2010646	9	C_KCGS_1uM_R1	L02	1893176	1189412	10	C_KCGS_1uM_R2	L02	1959898	1256134	11	C_KCGS_10uM_R1	L02	1747167	1043403	12	C_KCGS_10uM_R2	L02	1565391	861627
L03	empty	7	C_KCGS_100nM_R1	L03	3741620	3037856	8	C_KCGS_100nM_R2	L03	4116626	3412862	9	C_KCGS_1uM_R1	L03	4006093	3302329	10	C_KCGS_1uM_R2	L03	4430486	3726722	11	C_KCGS_10uM_R1	L03	4025652	3321888	12	C_KCGS_10uM_R2	L03	4110221	3406457
L04	empty	7	C_KCGS_100nM_R1	L04	3611431	2907667	8	C_KCGS_100nM_R2	L04	4105039	3401275	9	C_KCGS_1uM_R1	L04	3912111	3208347	10	C_KCGS_1uM_R2	L04	3998954	3295190	11	C_KCGS_10uM_R1	L04	4080190	3376426	12	C_KCGS_10uM_R2	L04	4202257	3498493
L05	empty	7	C_KCGS_100nM_R1	L05	3488967	2785203	8	C_KCGS_100nM_R2	L05	4122831	3419067	9	C_KCGS_1uM_R1	L05	3952630	3248866	10	C_KCGS_1uM_R2	L05	3912666	3208902	11	C_KCGS_10uM_R1	L05	3985257	3281493	12	C_KCGS_10uM_R2	L05	4132394	3428630
L06	empty	7	C_KCGS_100nM_R1	L06	3517454	2813690	8	C_KCGS_100nM_R2	L06	4156282	3452518	9	C_KCGS_1uM_R1	L06	3966808	3263044	10	C_KCGS_1uM_R2	L06	3913997	3210233	11	C_KCGS_10uM_R1	L06	4115188	3411424	12	C_KCGS_10uM_R2	L06	4015053	3311289
L07	empty	7	C_KCGS_100nM_R1	L07	3577712	2873948	8	C_KCGS_100nM_R2	L07	4051465	3347701	9	C_KCGS_1uM_R1	L07	3938124	3234360	10	C_KCGS_1uM_R2	L07	3862250	3158486	11	C_KCGS_10uM_R1	L07	3961310	3257546	12	C_KCGS_10uM_R2	L07	4008151	3304387
L08	empty	7	C_KCGS_100nM_R1	L08	3485503	2781739	8	C_KCGS_100nM_R2	L08	4118925	3415161	9	C_KCGS_1uM_R1	L08	3931769	3228005	10	C_KCGS_1uM_R2	L08	3833255	3129491	11	C_KCGS_10uM_R1	L08	4026355	3322591	12	C_KCGS_10uM_R2	L08	4060052	3356288
L09	empty	7	C_KCGS_100nM_R1	L09	3486379	2782615	8	C_KCGS_100nM_R2	L09	4010490	3306726	9	C_KCGS_1uM_R1	L09	3832685	3128921	10	C_KCGS_1uM_R2	L09	3837940	3134176	11	C_KCGS_10uM_R1	L09	4062960	3359196	12	C_KCGS_10uM_R2	L09	3974771	3271007
L10	empty	7	C_KCGS_100nM_R1	L10	3435757	2731993	8	C_KCGS_100nM_R2	L10	4028786	3325022	9	C_KCGS_1uM_R1	L10	3785017	3081253	10	C_KCGS_1uM_R2	L10	3823045	3119281	11	C_KCGS_10uM_R1	L10	3981232	3277468	12	C_KCGS_10uM_R2	L10	3950591	3246827
L11	empty	7	C_KCGS_100nM_R1	L11	3591290	2887526	8	C_KCGS_100nM_R2	L11	3940424	3236660	9	C_KCGS_1uM_R1	L11	3922450	3218686	10	C_KCGS_1uM_R2	L11	4028144	3324380	11	C_KCGS_10uM_R1	L11	3920166	3216402	12	C_KCGS_10uM_R2	L11	4177738	3473974
L12	empty	7	C_KCGS_100nM_R1	L12	3572592	2868828	8	C_KCGS_100nM_R2	L12	4348882	3645118	9	C_KCGS_1uM_R1	L12	3611345	2907581	10	C_KCGS_1uM_R2	L12	3815864	3112100	11	C_KCGS_10uM_R1	L12	3891203	3187439	12	C_KCGS_10uM_R2	L12	4156724	3452960
L13	empty	7	C_KCGS_100nM_R1	L13	3597675	2893911	8	C_KCGS_100nM_R2	L13	4036093	3332329	9	C_KCGS_1uM_R1	L13	3811968	3108204	10	C_KCGS_1uM_R2	L13	3969615	3265851	11	C_KCGS_10uM_R1	L13	3839399	3135635	12	C_KCGS_10uM_R2	L13	4212681	3508917
L14	empty	7	C_KCGS_100nM_R1	L14	3711876	3008112	8	C_KCGS_100nM_R2	L14	4292736	3588972	9	C_KCGS_1uM_R1	L14	3819062	3115298	10	C_KCGS_1uM_R2	L14	3915905	3212141	11	C_KCGS_10uM_R1	L14	4005695	3301931	12	C_KCGS_10uM_R2	L14	4112730	3408966
L15	empty	7	C_KCGS_100nM_R1	L15	3564738	2860974	8	C_KCGS_100nM_R2	L15	4508671	3804907	9	C_KCGS_1uM_R1	L15	3992497	3288733	10	C_KCGS_1uM_R2	L15	3951853	3248089	11	C_KCGS_10uM_R1	L15	4154862	3451098	12	C_KCGS_10uM_R2	L15	4225891	3522127
L16	empty	7	C_KCGS_100nM_R1	L16	3644224	2940460	8	C_KCGS_100nM_R2	L16	4176682	3472918	9	C_KCGS_1uM_R1	L16	4133418	3429654	10	C_KCGS_1uM_R2	L16	4062771	3359007	11	C_KCGS_10uM_R1	L16	3982901	3279137	12	C_KCGS_10uM_R2	L16	4063333	3359569
L17	empty	7	C_KCGS_100nM_R1	L17	3662156	2958392	8	C_KCGS_100nM_R2	L17	4278166	3574402	9	C_KCGS_1uM_R1	L17	3986967	3283203	10	C_KCGS_1uM_R2	L17	3898471	3194707	11	C_KCGS_10uM_R1	L17	4155861	3452097	12	C_KCGS_10uM_R2	L17	4191107	3487343
L18	empty	7	C_KCGS_100nM_R1	L18	3867720	3163956	8	C_KCGS_100nM_R2	L18	4149718	3445954	9	C_KCGS_1uM_R1	L18	4024703	3320939	10	C_KCGS_1uM_R2	L18	4027276	3323512	11	C_KCGS_10uM_R1	L18	4327470	3623706	12	C_KCGS_10uM_R2	L18	4222675	3518911
L19	empty	7	C_KCGS_100nM_R1	L19	3585185	2881421	8	C_KCGS_100nM_R2	L19	4292804	3589040	9	C_KCGS_1uM_R1	L19	4152715	3448951	10	C_KCGS_1uM_R2	L19	3958270	3254506	11	C_KCGS_10uM_R1	L19	4408427	3704663	12	C_KCGS_10uM_R2	L19	4241796	3538032
L20	empty	7	C_KCGS_100nM_R1	L20	3818351	3114587	8	C_KCGS_100nM_R2	L20	4396811	3693047	9	C_KCGS_1uM_R1	L20	4161531	3457767	10	C_KCGS_1uM_R2	L20	3972208	3268444	11	C_KCGS_10uM_R1	L20	4262060	3558296	12	C_KCGS_10uM_R2	L20	4379304	3675540
L21	empty	7	C_KCGS_100nM_R1	L21	3873246	3169482	8	C_KCGS_100nM_R2	L21	4563535	3859771	9	C_KCGS_1uM_R1	L21	4111233	3407469	10	C_KCGS_1uM_R2	L21	3846181	3142417	11	C_KCGS_10uM_R1	L21	4044780	3341016	12	C_KCGS_10uM_R2	L21	4102250	3398486
L22	empty	7	C_KCGS_100nM_R1	L22	3683668	2979904	8	C_KCGS_100nM_R2	L22	4438262	3734498	9	C_KCGS_1uM_R1	L22	4192577	3488813	10	C_KCGS_1uM_R2	L22	4117215	3413451	11	C_KCGS_10uM_R1	L22	4118888	3415124	12	C_KCGS_10uM_R2	L22	4077447	3373683
L23	Control #1	7	C_KCGS_100nM_R1	L23	1139602	435838	8	C_KCGS_100nM_R2	L23	1163382	459618	9	C_KCGS_1uM_R1	L23	1019201	315437	10	C_KCGS_1uM_R2	L23	1083166	379402	11	C_KCGS_10uM_R1	L23	1013673	309909	12	C_KCGS_10uM_R2	L23	1034439	330675
L24	empty	7	C_KCGS_100nM_R1	L24	3995150	3291386	8	C_KCGS_100nM_R2	L24	4506237	3802473	9	C_KCGS_1uM_R1	L24	4029254	3325490	10	C_KCGS_1uM_R2	L24	4254816	3551052	11	C_KCGS_10uM_R1	L24	4323992	3620228	12	C_KCGS_10uM_R2	L24	4558594	3854830
M01	empty	7	C_KCGS_100nM_R1	M01	4018230	3314466	8	C_KCGS_100nM_R2	M01	4067696	3363932	9	C_KCGS_1uM_R1	M01	3877838	3174074	10	C_KCGS_1uM_R2	M01	4084459	3380695	11	C_KCGS_10uM_R1	M01	3958433	3254669	12	C_KCGS_10uM_R2	M01	3967182	3263418
M02	DMSO	7	C_KCGS_100nM_R1	M02	3746339	3042575	8	C_KCGS_100nM_R2	M02	4082152	3378388	9	C_KCGS_1uM_R1	M02	3899466	3195702	10	C_KCGS_1uM_R2	M02	4128371	3424607	11	C_KCGS_10uM_R1	M02	4142505	3438741	12	C_KCGS_10uM_R2	M02	3996391	3292627
M03	empty	7	C_KCGS_100nM_R1	M03	3855400	3151636	8	C_KCGS_100nM_R2	M03	4002025	3298261	9	C_KCGS_1uM_R1	M03	3967237	3263473	10	C_KCGS_1uM_R2	M03	3964635	3260871	11	C_KCGS_10uM_R1	M03	4301753	3597989	12	C_KCGS_10uM_R2	M03	3889494	3185730
M04	empty	7	C_KCGS_100nM_R1	M04	3738230	3034466	8	C_KCGS_100nM_R2	M04	4051924	3348160	9	C_KCGS_1uM_R1	M04	3872234	3168470	10	C_KCGS_1uM_R2	M04	4147999	3444235	11	C_KCGS_10uM_R1	M04	4270981	3567217	12	C_KCGS_10uM_R2	M04	4210120	3506356
M05	empty	7	C_KCGS_100nM_R1	M05	3583496	2879732	8	C_KCGS_100nM_R2	M05	4072885	3369121	9	C_KCGS_1uM_R1	M05	3913646	3209882	10	C_KCGS_1uM_R2	M05	4196695	3492931	11	C_KCGS_10uM_R1	M05	4529661	3825897	12	C_KCGS_10uM_R2	M05	4199571	3495807
M06	empty	7	C_KCGS_100nM_R1	M06	3510163	2806399	8	C_KCGS_100nM_R2	M06	4090351	3386587	9	C_KCGS_1uM_R1	M06	3831605	3127841	10	C_KCGS_1uM_R2	M06	4005618	3301854	11	C_KCGS_10uM_R1	M06	4320630	3616866	12	C_KCGS_10uM_R2	M06	4260185	3556421
M07	empty	7	C_KCGS_100nM_R1	M07	3579475	2875711	8	C_KCGS_100nM_R2	M07	4043151	3339387	9	C_KCGS_1uM_R1	M07	3925757	3221993	10	C_KCGS_1uM_R2	M07	4173801	3470037	11	C_KCGS_10uM_R1	M07	4468292	3764528	12	C_KCGS_10uM_R2	M07	4041620	3337856
M08	empty	7	C_KCGS_100nM_R1	M08	3575114	2871350	8	C_KCGS_100nM_R2	M08	4027160	3323396	9	C_KCGS_1uM_R1	M08	3968852	3265088	10	C_KCGS_1uM_R2	M08	4060872	3357108	11	C_KCGS_10uM_R1	M08	4381723	3677959	12	C_KCGS_10uM_R2	M08	3987344	3283580
M09	empty	7	C_KCGS_100nM_R1	M09	3634484	2930720	8	C_KCGS_100nM_R2	M09	4086612	3382848	9	C_KCGS_1uM_R1	M09	3834901	3131137	10	C_KCGS_1uM_R2	M09	4144559	3440795	11	C_KCGS_10uM_R1	M09	4475467	3771703	12	C_KCGS_10uM_R2	M09	3962039	3258275
M10	empty	7	C_KCGS_100nM_R1	M10	3703203	2999439	8	C_KCGS_100nM_R2	M10	3996829	3293065	9	C_KCGS_1uM_R1	M10	3986390	3282626	10	C_KCGS_1uM_R2	M10	4179134	3475370	11	C_KCGS_10uM_R1	M10	4199353	3495589	12	C_KCGS_10uM_R2	M10	4064377	3360613
M11	empty	7	C_KCGS_100nM_R1	M11	3551539	2847775	8	C_KCGS_100nM_R2	M11	4102984	3399220	9	C_KCGS_1uM_R1	M11	4088609	3384845	10	C_KCGS_1uM_R2	M11	3923439	3219675	11	C_KCGS_10uM_R1	M11	4193669	3489905	12	C_KCGS_10uM_R2	M11	4134596	3430832
M12	empty	7	C_KCGS_100nM_R1	M12	3636458	2932694	8	C_KCGS_100nM_R2	M12	4079475	3375711	9	C_KCGS_1uM_R1	M12	3878372	3174608	10	C_KCGS_1uM_R2	M12	4091602	3387838	11	C_KCGS_10uM_R1	M12	4222000	3518236	12	C_KCGS_10uM_R2	M12	4137499	3433735
M13	empty	7	C_KCGS_100nM_R1	M13	3711622	3007858	8	C_KCGS_100nM_R2	M13	4003492	3299728	9	C_KCGS_1uM_R1	M13	3878485	3174721	10	C_KCGS_1uM_R2	M13	4187111	3483347	11	C_KCGS_10uM_R1	M13	4181423	3477659	12	C_KCGS_10uM_R2	M13	4033255	3329491
M14	empty	7	C_KCGS_100nM_R1	M14	3731908	3028144	8	C_KCGS_100nM_R2	M14	4473985	3770221	9	C_KCGS_1uM_R1	M14	4070613	3366849	10	C_KCGS_1uM_R2	M14	4207786	3504022	11	C_KCGS_10uM_R1	M14	4367289	3663525	12	C_KCGS_10uM_R2	M14	4170734	3466970
M15	empty	7	C_KCGS_100nM_R1	M15	3630018	2926254	8	C_KCGS_100nM_R2	M15	4283086	3579322	9	C_KCGS_1uM_R1	M15	4068311	3364547	10	C_KCGS_1uM_R2	M15	4202768	3499004	11	C_KCGS_10uM_R1	M15	4457343	3753579	12	C_KCGS_10uM_R2	M15	4447350	3743586
M16	empty	7	C_KCGS_100nM_R1	M16	3569440	2865676	8	C_KCGS_100nM_R2	M16	4165475	3461711	9	C_KCGS_1uM_R1	M16	4260687	3556923	10	C_KCGS_1uM_R2	M16	4288080	3584316	11	C_KCGS_10uM_R1	M16	4383705	3679941	12	C_KCGS_10uM_R2	M16	4186009	3482245
M17	empty	7	C_KCGS_100nM_R1	M17	3739955	3036191	8	C_KCGS_100nM_R2	M17	4214137	3510373	9	C_KCGS_1uM_R1	M17	4226515	3522751	10	C_KCGS_1uM_R2	M17	4184453	3480689	11	C_KCGS_10uM_R1	M17	4442317	3738553	12	C_KCGS_10uM_R2	M17	4331445	3627681
M18	empty	7	C_KCGS_100nM_R1	M18	3737455	3033691	8	C_KCGS_100nM_R2	M18	4261922	3558158	9	C_KCGS_1uM_R1	M18	4254618	3550854	10	C_KCGS_1uM_R2	M18	4238864	3535100	11	C_KCGS_10uM_R1	M18	4412305	3708541	12	C_KCGS_10uM_R2	M18	4294397	3590633
M19	empty	7	C_KCGS_100nM_R1	M19	3689372	2985608	8	C_KCGS_100nM_R2	M19	4207611	3503847	9	C_KCGS_1uM_R1	M19	4215158	3511394	10	C_KCGS_1uM_R2	M19	4279793	3576029	11	C_KCGS_10uM_R1	M19	4358542	3654778	12	C_KCGS_10uM_R2	M19	4324761	3620997
M20	empty	7	C_KCGS_100nM_R1	M20	4042197	3338433	8	C_KCGS_100nM_R2	M20	4269550	3565786	9	C_KCGS_1uM_R1	M20	4154553	3450789	10	C_KCGS_1uM_R2	M20	4336500	3632736	11	C_KCGS_10uM_R1	M20	4501909	3798145	12	C_KCGS_10uM_R2	M20	4488810	3785046
M21	empty	7	C_KCGS_100nM_R1	M21	3967610	3263846	8	C_KCGS_100nM_R2	M21	4212814	3509050	9	C_KCGS_1uM_R1	M21	4226452	3522688	10	C_KCGS_1uM_R2	M21	4346346	3642582	11	C_KCGS_10uM_R1	M21	4471063	3767299	12	C_KCGS_10uM_R2	M21	4242838	3539074
M22	empty	7	C_KCGS_100nM_R1	M22	4075041	3371277	8	C_KCGS_100nM_R2	M22	4453154	3749390	9	C_KCGS_1uM_R1	M22	4542631	3838867	10	C_KCGS_1uM_R2	M22	4203880	3500116	11	C_KCGS_10uM_R1	M22	4252534	3548770	12	C_KCGS_10uM_R2	M22	4108019	3404255
M23	DMSO	7	C_KCGS_100nM_R1	M23	4046718	3342954	8	C_KCGS_100nM_R2	M23	5135850	4432086	9	C_KCGS_1uM_R1	M23	4283081	3579317	10	C_KCGS_1uM_R2	M23	4117054	3413290	11	C_KCGS_10uM_R1	M23	4463834	3760070	12	C_KCGS_10uM_R2	M23	4264563	3560799
M24	empty	7	C_KCGS_100nM_R1	M24	4064998	3361234	8	C_KCGS_100nM_R2	M24	3988268	3284504	9	C_KCGS_1uM_R1	M24	4137796	3434032	10	C_KCGS_1uM_R2	M24	4215977	3512213	11	C_KCGS_10uM_R1	M24	4505451	3801687	12	C_KCGS_10uM_R2	M24	4686982	3983218
N01	empty	7	C_KCGS_100nM_R1	N01	3882681	3178917	8	C_KCGS_100nM_R2	N01	4055474	3351710	9	C_KCGS_1uM_R1	N01	4054577	3350813	10	C_KCGS_1uM_R2	N01	4124866	3421102	11	C_KCGS_10uM_R1	N01	4094413	3390649	12	C_KCGS_10uM_R2	N01	4131162	3427398
N02	DMSO	7	C_KCGS_100nM_R1	N02	3820529	3116765	8	C_KCGS_100nM_R2	N02	4023093	3319329	9	C_KCGS_1uM_R1	N02	3910949	3207185	10	C_KCGS_1uM_R2	N02	4124885	3421121	11	C_KCGS_10uM_R1	N02	4145618	3441854	12	C_KCGS_10uM_R2	N02	3774723	3070959
N03	empty	7	C_KCGS_100nM_R1	N03	3785360	3081596	8	C_KCGS_100nM_R2	N03	4214933	3511169	9	C_KCGS_1uM_R1	N03	4231958	3528194	10	C_KCGS_1uM_R2	N03	4189442	3485678	11	C_KCGS_10uM_R1	N03	4167610	3463846	12	C_KCGS_10uM_R2	N03	3914779	3211015
N04	empty	7	C_KCGS_100nM_R1	N04	3729721	3025957	8	C_KCGS_100nM_R2	N04	4050218	3346454	9	C_KCGS_1uM_R1	N04	4035335	3331571	10	C_KCGS_1uM_R2	N04	4126998	3423234	11	C_KCGS_10uM_R1	N04	4377990	3674226	12	C_KCGS_10uM_R2	N04	3869134	3165370
N05	empty	7	C_KCGS_100nM_R1	N05	3778764	3075000	8	C_KCGS_100nM_R2	N05	4063444	3359680	9	C_KCGS_1uM_R1	N05	4094275	3390511	10	C_KCGS_1uM_R2	N05	4093965	3390201	11	C_KCGS_10uM_R1	N05	4387307	3683543	12	C_KCGS_10uM_R2	N05	4020469	3316705
N06	empty	7	C_KCGS_100nM_R1	N06	3524340	2820576	8	C_KCGS_100nM_R2	N06	4055614	3351850	9	C_KCGS_1uM_R1	N06	4226912	3523148	10	C_KCGS_1uM_R2	N06	4047019	3343255	11	C_KCGS_10uM_R1	N06	4442532	3738768	12	C_KCGS_10uM_R2	N06	3912573	3208809
N07	empty	7	C_KCGS_100nM_R1	N07	3405206	2701442	8	C_KCGS_100nM_R2	N07	4169508	3465744	9	C_KCGS_1uM_R1	N07	4239583	3535819	10	C_KCGS_1uM_R2	N07	3999916	3296152	11	C_KCGS_10uM_R1	N07	4304028	3600264	12	C_KCGS_10uM_R2	N07	3978720	3274956
N08	empty	7	C_KCGS_100nM_R1	N08	3537763	2833999	8	C_KCGS_100nM_R2	N08	4113424	3409660	9	C_KCGS_1uM_R1	N08	4141306	3437542	10	C_KCGS_1uM_R2	N08	4205544	3501780	11	C_KCGS_10uM_R1	N08	4325350	3621586	12	C_KCGS_10uM_R2	N08	4022136	3318372
N09	empty	7	C_KCGS_100nM_R1	N09	3669588	2965824	8	C_KCGS_100nM_R2	N09	4306598	3602834	9	C_KCGS_1uM_R1	N09	4246427	3542663	10	C_KCGS_1uM_R2	N09	4234410	3530646	11	C_KCGS_10uM_R1	N09	4444475	3740711	12	C_KCGS_10uM_R2	N09	4084656	3380892
N10	empty	7	C_KCGS_100nM_R1	N10	3690634	2986870	8	C_KCGS_100nM_R2	N10	4179673	3475909	9	C_KCGS_1uM_R1	N10	4056297	3352533	10	C_KCGS_1uM_R2	N10	4000145	3296381	11	C_KCGS_10uM_R1	N10	4409790	3706026	12	C_KCGS_10uM_R2	N10	4074561	3370797
N11	empty	7	C_KCGS_100nM_R1	N11	3657123	2953359	8	C_KCGS_100nM_R2	N11	4152384	3448620	9	C_KCGS_1uM_R1	N11	4101474	3397710	10	C_KCGS_1uM_R2	N11	4327873	3624109	11	C_KCGS_10uM_R1	N11	4265564	3561800	12	C_KCGS_10uM_R2	N11	4205865	3502101
N12	empty	7	C_KCGS_100nM_R1	N12	3582494	2878730	8	C_KCGS_100nM_R2	N12	4068524	3364760	9	C_KCGS_1uM_R1	N12	3993326	3289562	10	C_KCGS_1uM_R2	N12	4274544	3570780	11	C_KCGS_10uM_R1	N12	4438660	3734896	12	C_KCGS_10uM_R2	N12	4203267	3499503
N13	empty	7	C_KCGS_100nM_R1	N13	3645664	2941900	8	C_KCGS_100nM_R2	N13	4199741	3495977	9	C_KCGS_1uM_R1	N13	3966308	3262544	10	C_KCGS_1uM_R2	N13	4091817	3388053	11	C_KCGS_10uM_R1	N13	4474871	3771107	12	C_KCGS_10uM_R2	N13	4172770	3469006
N14	empty	7	C_KCGS_100nM_R1	N14	3697943	2994179	8	C_KCGS_100nM_R2	N14	4211160	3507396	9	C_KCGS_1uM_R1	N14	3987288	3283524	10	C_KCGS_1uM_R2	N14	4170072	3466308	11	C_KCGS_10uM_R1	N14	4523464	3819700	12	C_KCGS_10uM_R2	N14	4361063	3657299
N15	empty	7	C_KCGS_100nM_R1	N15	3683123	2979359	8	C_KCGS_100nM_R2	N15	4303965	3600201	9	C_KCGS_1uM_R1	N15	4208045	3504281	10	C_KCGS_1uM_R2	N15	4090933	3387169	11	C_KCGS_10uM_R1	N15	4648702	3944938	12	C_KCGS_10uM_R2	N15	4264955	3561191
N16	empty	7	C_KCGS_100nM_R1	N16	3686037	2982273	8	C_KCGS_100nM_R2	N16	4103840	3400076	9	C_KCGS_1uM_R1	N16	4140219	3436455	10	C_KCGS_1uM_R2	N16	4071158	3367394	11	C_KCGS_10uM_R1	N16	4607838	3904074	12	C_KCGS_10uM_R2	N16	4374683	3670919
N17	empty	7	C_KCGS_100nM_R1	N17	3745011	3041247	8	C_KCGS_100nM_R2	N17	4340480	3636716	9	C_KCGS_1uM_R1	N17	4280195	3576431	10	C_KCGS_1uM_R2	N17	4193025	3489261	11	C_KCGS_10uM_R1	N17	4689856	3986092	12	C_KCGS_10uM_R2	N17	4434483	3730719
N18	empty	7	C_KCGS_100nM_R1	N18	3751468	3047704	8	C_KCGS_100nM_R2	N18	4564040	3860276	9	C_KCGS_1uM_R1	N18	4284210	3580446	10	C_KCGS_1uM_R2	N18	4343590	3639826	11	C_KCGS_10uM_R1	N18	4902776	4199012	12	C_KCGS_10uM_R2	N18	4229190	3525426
N19	empty	7	C_KCGS_100nM_R1	N19	3807164	3103400	8	C_KCGS_100nM_R2	N19	4489433	3785669	9	C_KCGS_1uM_R1	N19	4062695	3358931	10	C_KCGS_1uM_R2	N19	4329210	3625446	11	C_KCGS_10uM_R1	N19	4815554	4111790	12	C_KCGS_10uM_R2	N19	4319014	3615250
N20	empty	7	C_KCGS_100nM_R1	N20	3877496	3173732	8	C_KCGS_100nM_R2	N20	4538889	3835125	9	C_KCGS_1uM_R1	N20	4250110	3546346	10	C_KCGS_1uM_R2	N20	4308709	3604945	11	C_KCGS_10uM_R1	N20	4874187	4170423	12	C_KCGS_10uM_R2	N20	4225262	3521498
N21	empty	7	C_KCGS_100nM_R1	N21	3984982	3281218	8	C_KCGS_100nM_R2	N21	4666619	3962855	9	C_KCGS_1uM_R1	N21	4331439	3627675	10	C_KCGS_1uM_R2	N21	4501022	3797258	11	C_KCGS_10uM_R1	N21	4502040	3798276	12	C_KCGS_10uM_R2	N21	4115163	3411399
N22	empty	7	C_KCGS_100nM_R1	N22	4054855	3351091	8	C_KCGS_100nM_R2	N22	4631621	3927857	9	C_KCGS_1uM_R1	N22	4412897	3709133	10	C_KCGS_1uM_R2	N22	4469995	3766231	11	C_KCGS_10uM_R1	N22	4173845	3470081	12	C_KCGS_10uM_R2	N22	4156887	3453123
N23	DMSO	7	C_KCGS_100nM_R1	N23	4258241	3554477	8	C_KCGS_100nM_R2	N23	4697207	3993443	9	C_KCGS_1uM_R1	N23	4186970	3483206	10	C_KCGS_1uM_R2	N23	4112726	3408962	11	C_KCGS_10uM_R1	N23	4434258	3730494	12	C_KCGS_10uM_R2	N23	4361382	3657618
N24	empty	7	C_KCGS_100nM_R1	N24	3912937	3209173	8	C_KCGS_100nM_R2	N24	4598818	3895054	9	C_KCGS_1uM_R1	N24	4236776	3533012	10	C_KCGS_1uM_R2	N24	4342446	3638682	11	C_KCGS_10uM_R1	N24	4484107	3780343	12	C_KCGS_10uM_R2	N24	4826597	4122833
O01	empty	7	C_KCGS_100nM_R1	O01	3789967	3086203	8	C_KCGS_100nM_R2	O01	4341722	3637958	9	C_KCGS_1uM_R1	O01	3909536	3205772	10	C_KCGS_1uM_R2	O01	4028630	3324866	11	C_KCGS_10uM_R1	O01	4222360	3518596	12	C_KCGS_10uM_R2	O01	4133293	3429529
O02	DMSO	7	C_KCGS_100nM_R1	O02	3869574	3165810	8	C_KCGS_100nM_R2	O02	4350580	3646816	9	C_KCGS_1uM_R1	O02	3883064	3179300	10	C_KCGS_1uM_R2	O02	3785617	3081853	11	C_KCGS_10uM_R1	O02	3867047	3163283	12	C_KCGS_10uM_R2	O02	3816988	3113224
O03	empty	7	C_KCGS_100nM_R1	O03	3749325	3045561	8	C_KCGS_100nM_R2	O03	4075789	3372025	9	C_KCGS_1uM_R1	O03	3956264	3252500	10	C_KCGS_1uM_R2	O03	3840882	3137118	11	C_KCGS_10uM_R1	O03	3915455	3211691	12	C_KCGS_10uM_R2	O03	3700589	2996825
O04	empty	7	C_KCGS_100nM_R1	O04	3647308	2943544	8	C_KCGS_100nM_R2	O04	3990690	3286926	9	C_KCGS_1uM_R1	O04	3939720	3235956	10	C_KCGS_1uM_R2	O04	3851963	3148199	11	C_KCGS_10uM_R1	O04	4032276	3328512	12	C_KCGS_10uM_R2	O04	3861763	3157999
O05	empty	7	C_KCGS_100nM_R1	O05	3746028	3042264	8	C_KCGS_100nM_R2	O05	4179269	3475505	9	C_KCGS_1uM_R1	O05	4080497	3376733	10	C_KCGS_1uM_R2	O05	3834321	3130557	11	C_KCGS_10uM_R1	O05	4158992	3455228	12	C_KCGS_10uM_R2	O05	3799740	3095976
O06	empty	7	C_KCGS_100nM_R1	O06	3781042	3077278	8	C_KCGS_100nM_R2	O06	4236814	3533050	9	C_KCGS_1uM_R1	O06	4103110	3399346	10	C_KCGS_1uM_R2	O06	3809786	3106022	11	C_KCGS_10uM_R1	O06	4175691	3471927	12	C_KCGS_10uM_R2	O06	3709367	3005603
O07	empty	7	C_KCGS_100nM_R1	O07	3719469	3015705	8	C_KCGS_100nM_R2	O07	4276450	3572686	9	C_KCGS_1uM_R1	O07	4042519	3338755	10	C_KCGS_1uM_R2	O07	3919277	3215513	11	C_KCGS_10uM_R1	O07	4050700	3346936	12	C_KCGS_10uM_R2	O07	3780120	3076356
O08	empty	7	C_KCGS_100nM_R1	O08	3731826	3028062	8	C_KCGS_100nM_R2	O08	4338261	3634497	9	C_KCGS_1uM_R1	O08	4144006	3440242	10	C_KCGS_1uM_R2	O08	3856190	3152426	11	C_KCGS_10uM_R1	O08	4269304	3565540	12	C_KCGS_10uM_R2	O08	3730208	3026444
O09	empty	7	C_KCGS_100nM_R1	O09	3697286	2993522	8	C_KCGS_100nM_R2	O09	4522845	3819081	9	C_KCGS_1uM_R1	O09	4236239	3532475	10	C_KCGS_1uM_R2	O09	3884988	3181224	11	C_KCGS_10uM_R1	O09	4316541	3612777	12	C_KCGS_10uM_R2	O09	3805984	3102220
O10	empty	7	C_KCGS_100nM_R1	O10	3569710	2865946	8	C_KCGS_100nM_R2	O10	4377898	3674134	9	C_KCGS_1uM_R1	O10	3926697	3222933	10	C_KCGS_1uM_R2	O10	3972758	3268994	11	C_KCGS_10uM_R1	O10	4183299	3479535	12	C_KCGS_10uM_R2	O10	3874693	3170929
O11	empty	7	C_KCGS_100nM_R1	O11	3632104	2928340	8	C_KCGS_100nM_R2	O11	4338507	3634743	9	C_KCGS_1uM_R1	O11	4265177	3561413	10	C_KCGS_1uM_R2	O11	4039305	3335541	11	C_KCGS_10uM_R1	O11	4121673	3417909	12	C_KCGS_10uM_R2	O11	3935645	3231881
O12	empty	7	C_KCGS_100nM_R1	O12	3829954	3126190	8	C_KCGS_100nM_R2	O12	4306064	3602300	9	C_KCGS_1uM_R1	O12	4131877	3428113	10	C_KCGS_1uM_R2	O12	3879256	3175492	11	C_KCGS_10uM_R1	O12	4001791	3298027	12	C_KCGS_10uM_R2	O12	3917539	3213775
O13	empty	7	C_KCGS_100nM_R1	O13	3565145	2861381	8	C_KCGS_100nM_R2	O13	4037725	3333961	9	C_KCGS_1uM_R1	O13	3960391	3256627	10	C_KCGS_1uM_R2	O13	4080155	3376391	11	C_KCGS_10uM_R1	O13	3875561	3171797	12	C_KCGS_10uM_R2	O13	3838424	3134660
O14	empty	7	C_KCGS_100nM_R1	O14	3900277	3196513	8	C_KCGS_100nM_R2	O14	4506606	3802842	9	C_KCGS_1uM_R1	O14	4137216	3433452	10	C_KCGS_1uM_R2	O14	4079047	3375283	11	C_KCGS_10uM_R1	O14	4519340	3815576	12	C_KCGS_10uM_R2	O14	3822312	3118548
O15	empty	7	C_KCGS_100nM_R1	O15	3801102	3097338	8	C_KCGS_100nM_R2	O15	4262747	3558983	9	C_KCGS_1uM_R1	O15	4408484	3704720	10	C_KCGS_1uM_R2	O15	4224489	3520725	11	C_KCGS_10uM_R1	O15	4401571	3697807	12	C_KCGS_10uM_R2	O15	3849272	3145508
O16	empty	7	C_KCGS_100nM_R1	O16	3852213	3148449	8	C_KCGS_100nM_R2	O16	4340629	3636865	9	C_KCGS_1uM_R1	O16	4267807	3564043	10	C_KCGS_1uM_R2	O16	4198208	3494444	11	C_KCGS_10uM_R1	O16	4414047	3710283	12	C_KCGS_10uM_R2	O16	3940078	3236314
O17	empty	7	C_KCGS_100nM_R1	O17	3905683	3201919	8	C_KCGS_100nM_R2	O17	4375848	3672084	9	C_KCGS_1uM_R1	O17	4411913	3708149	10	C_KCGS_1uM_R2	O17	4203512	3499748	11	C_KCGS_10uM_R1	O17	4574421	3870657	12	C_KCGS_10uM_R2	O17	3971729	3267965
O18	empty	7	C_KCGS_100nM_R1	O18	3758946	3055182	8	C_KCGS_100nM_R2	O18	4447135	3743371	9	C_KCGS_1uM_R1	O18	4348742	3644978	10	C_KCGS_1uM_R2	O18	4248794	3545030	11	C_KCGS_10uM_R1	O18	4489403	3785639	12	C_KCGS_10uM_R2	O18	4038185	3334421
O19	empty	7	C_KCGS_100nM_R1	O19	3974015	3270251	8	C_KCGS_100nM_R2	O19	4589047	3885283	9	C_KCGS_1uM_R1	O19	4424018	3720254	10	C_KCGS_1uM_R2	O19	4232816	3529052	11	C_KCGS_10uM_R1	O19	4626428	3922664	12	C_KCGS_10uM_R2	O19	4006981	3303217
O20	empty	7	C_KCGS_100nM_R1	O20	3896603	3192839	8	C_KCGS_100nM_R2	O20	4207206	3503442	9	C_KCGS_1uM_R1	O20	4416263	3712499	10	C_KCGS_1uM_R2	O20	4381374	3677610	11	C_KCGS_10uM_R1	O20	4452660	3748896	12	C_KCGS_10uM_R2	O20	4088774	3385010
O21	empty	7	C_KCGS_100nM_R1	O21	3929086	3225322	8	C_KCGS_100nM_R2	O21	4384508	3680744	9	C_KCGS_1uM_R1	O21	4357637	3653873	10	C_KCGS_1uM_R2	O21	4229906	3526142	11	C_KCGS_10uM_R1	O21	4505835	3802071	12	C_KCGS_10uM_R2	O21	4154745	3450981
O22	empty	7	C_KCGS_100nM_R1	O22	4091556	3387792	8	C_KCGS_100nM_R2	O22	4542526	3838762	9	C_KCGS_1uM_R1	O22	4470900	3767136	10	C_KCGS_1uM_R2	O22	4140550	3436786	11	C_KCGS_10uM_R1	O22	4367916	3664152	12	C_KCGS_10uM_R2	O22	4226173	3522409
O23	DMSO	7	C_KCGS_100nM_R1	O23	4133860	3430096	8	C_KCGS_100nM_R2	O23	4704439	4000675	9	C_KCGS_1uM_R1	O23	4104139	3400375	10	C_KCGS_1uM_R2	O23	3989507	3285743	11	C_KCGS_10uM_R1	O23	4353352	3649588	12	C_KCGS_10uM_R2	O23	4344328	3640564
O24	empty	7	C_KCGS_100nM_R1	O24	4102490	3398726	8	C_KCGS_100nM_R2	O24	4136686	3432922	9	C_KCGS_1uM_R1	O24	4338640	3634876	10	C_KCGS_1uM_R2	O24	4332173	3628409	11	C_KCGS_10uM_R1	O24	4574500	3870736	12	C_KCGS_10uM_R2	O24	4785021	4081257
P01	empty	7	C_KCGS_100nM_R1	P01	3955969	3252205	8	C_KCGS_100nM_R2	P01	3948488	3244724	9	C_KCGS_1uM_R1	P01	3996084	3292320	10	C_KCGS_1uM_R2	P01	4101891	3398127	11	C_KCGS_10uM_R1	P01	4241201	3537437	12	C_KCGS_10uM_R2	P01	4109662	3405898
P02	DMSO	7	C_KCGS_100nM_R1	P02	3672738	2968974	8	C_KCGS_100nM_R2	P02	3875674	3171910	9	C_KCGS_1uM_R1	P02	3782592	3078828	10	C_KCGS_1uM_R2	P02	3960714	3256950	11	C_KCGS_10uM_R1	P02	4165364	3461600	12	C_KCGS_10uM_R2	P02	3935904	3232140
P03	empty	7	C_KCGS_100nM_R1	P03	3593675	2889911	8	C_KCGS_100nM_R2	P03	3857374	3153610	9	C_KCGS_1uM_R1	P03	3579216	2875452	10	C_KCGS_1uM_R2	P03	3698858	2995094	11	C_KCGS_10uM_R1	P03	3856841	3153077	12	C_KCGS_10uM_R2	P03	3805748	3101984
P04	empty	7	C_KCGS_100nM_R1	P04	3417425	2713661	8	C_KCGS_100nM_R2	P04	3889334	3185570	9	C_KCGS_1uM_R1	P04	3742729	3038965	10	C_KCGS_1uM_R2	P04	3767253	3063489	11	C_KCGS_10uM_R1	P04	4003986	3300222	12	C_KCGS_10uM_R2	P04	3677601	2973837
P05	empty	7	C_KCGS_100nM_R1	P05	3551274	2847510	8	C_KCGS_100nM_R2	P05	3843149	3139385	9	C_KCGS_1uM_R1	P05	3750495	3046731	10	C_KCGS_1uM_R2	P05	3694715	2990951	11	C_KCGS_10uM_R1	P05	3933702	3229938	12	C_KCGS_10uM_R2	P05	3817360	3113596
P06	empty	7	C_KCGS_100nM_R1	P06	3612844	2909080	8	C_KCGS_100nM_R2	P06	4066906	3363142	9	C_KCGS_1uM_R1	P06	3797753	3093989	10	C_KCGS_1uM_R2	P06	3531759	2827995	11	C_KCGS_10uM_R1	P06	4023203	3319439	12	C_KCGS_10uM_R2	P06	3927743	3223979
P07	empty	7	C_KCGS_100nM_R1	P07	3479105	2775341	8	C_KCGS_100nM_R2	P07	4173617	3469853	9	C_KCGS_1uM_R1	P07	3786731	3082967	10	C_KCGS_1uM_R2	P07	3782600	3078836	11	C_KCGS_10uM_R1	P07	4110989	3407225	12	C_KCGS_10uM_R2	P07	3868644	3164880
P08	empty	7	C_KCGS_100nM_R1	P08	3596830	2893066	8	C_KCGS_100nM_R2	P08	4149166	3445402	9	C_KCGS_1uM_R1	P08	3775569	3071805	10	C_KCGS_1uM_R2	P08	3721019	3017255	11	C_KCGS_10uM_R1	P08	4205583	3501819	12	C_KCGS_10uM_R2	P08	3826493	3122729
P09	empty	7	C_KCGS_100nM_R1	P09	3585848	2882084	8	C_KCGS_100nM_R2	P09	4174987	3471223	9	C_KCGS_1uM_R1	P09	3856522	3152758	10	C_KCGS_1uM_R2	P09	3652930	2949166	11	C_KCGS_10uM_R1	P09	4171504	3467740	12	C_KCGS_10uM_R2	P09	3825056	3121292
P10	empty	7	C_KCGS_100nM_R1	P10	3507897	2804133	8	C_KCGS_100nM_R2	P10	4242316	3538552	9	C_KCGS_1uM_R1	P10	3869294	3165530	10	C_KCGS_1uM_R2	P10	3664230	2960466	11	C_KCGS_10uM_R1	P10	4128174	3424410	12	C_KCGS_10uM_R2	P10	3847328	3143564
P11	empty	7	C_KCGS_100nM_R1	P11	3492743	2788979	8	C_KCGS_100nM_R2	P11	4071619	3367855	9	C_KCGS_1uM_R1	P11	3892271	3188507	10	C_KCGS_1uM_R2	P11	3867866	3164102	11	C_KCGS_10uM_R1	P11	4106749	3402985	12	C_KCGS_10uM_R2	P11	3983681	3279917
P12	empty	7	C_KCGS_100nM_R1	P12	3579297	2875533	8	C_KCGS_100nM_R2	P12	4181162	3477398	9	C_KCGS_1uM_R1	P12	3855110	3151346	10	C_KCGS_1uM_R2	P12	3808991	3105227	11	C_KCGS_10uM_R1	P12	4422595	3718831	12	C_KCGS_10uM_R2	P12	4122981	3419217
P13	empty	7	C_KCGS_100nM_R1	P13	3582642	2878878	8	C_KCGS_100nM_R2	P13	3934908	3231144	9	C_KCGS_1uM_R1	P13	3895950	3192186	10	C_KCGS_1uM_R2	P13	3769496	3065732	11	C_KCGS_10uM_R1	P13	4148155	3444391	12	C_KCGS_10uM_R2	P13	3908895	3205131
P14	empty	7	C_KCGS_100nM_R1	P14	3528660	2824896	8	C_KCGS_100nM_R2	P14	4195460	3491696	9	C_KCGS_1uM_R1	P14	3914229	3210465	10	C_KCGS_1uM_R2	P14	3961398	3257634	11	C_KCGS_10uM_R1	P14	4209266	3505502	12	C_KCGS_10uM_R2	P14	4108774	3405010
P15	empty	7	C_KCGS_100nM_R1	P15	3722520	3018756	8	C_KCGS_100nM_R2	P15	4448867	3745103	9	C_KCGS_1uM_R1	P15	3911902	3208138	10	C_KCGS_1uM_R2	P15	3979432	3275668	11	C_KCGS_10uM_R1	P15	4328091	3624327	12	C_KCGS_10uM_R2	P15	4239573	3535809
P16	empty	7	C_KCGS_100nM_R1	P16	3756832	3053068	8	C_KCGS_100nM_R2	P16	4392084	3688320	9	C_KCGS_1uM_R1	P16	3902604	3198840	10	C_KCGS_1uM_R2	P16	4008718	3304954	11	C_KCGS_10uM_R1	P16	4472355	3768591	12	C_KCGS_10uM_R2	P16	4150349	3446585
P17	empty	7	C_KCGS_100nM_R1	P17	3837104	3133340	8	C_KCGS_100nM_R2	P17	4269966	3566202	9	C_KCGS_1uM_R1	P17	3958085	3254321	10	C_KCGS_1uM_R2	P17	4043114	3339350	11	C_KCGS_10uM_R1	P17	4195591	3491827	12	C_KCGS_10uM_R2	P17	4161379	3457615
P18	empty	7	C_KCGS_100nM_R1	P18	3886180	3182416	8	C_KCGS_100nM_R2	P18	4429602	3725838	9	C_KCGS_1uM_R1	P18	4003291	3299527	10	C_KCGS_1uM_R2	P18	3872947	3169183	11	C_KCGS_10uM_R1	P18	4205629	3501865	12	C_KCGS_10uM_R2	P18	4265802	3562038
P19	empty	7	C_KCGS_100nM_R1	P19	3807880	3104116	8	C_KCGS_100nM_R2	P19	4492974	3789210	9	C_KCGS_1uM_R1	P19	4184585	3480821	10	C_KCGS_1uM_R2	P19	3934929	3231165	11	C_KCGS_10uM_R1	P19	4435916	3732152	12	C_KCGS_10uM_R2	P19	4145902	3442138
P20	empty	7	C_KCGS_100nM_R1	P20	3903599	3199835	8	C_KCGS_100nM_R2	P20	4306127	3602363	9	C_KCGS_1uM_R1	P20	4176252	3472488	10	C_KCGS_1uM_R2	P20	4027813	3324049	11	C_KCGS_10uM_R1	P20	4548835	3845071	12	C_KCGS_10uM_R2	P20	4175992	3472228
P21	empty	7	C_KCGS_100nM_R1	P21	3825765	3122001	8	C_KCGS_100nM_R2	P21	4477669	3773905	9	C_KCGS_1uM_R1	P21	4022182	3318418	10	C_KCGS_1uM_R2	P21	4184005	3480241	11	C_KCGS_10uM_R1	P21	4593799	3890035	12	C_KCGS_10uM_R2	P21	4420483	3716719
P22	empty	7	C_KCGS_100nM_R1	P22	3978409	3274645	8	C_KCGS_100nM_R2	P22	4443696	3739932	9	C_KCGS_1uM_R1	P22	4072586	3368822	10	C_KCGS_1uM_R2	P22	4297399	3593635	11	C_KCGS_10uM_R1	P22	4325039	3621275	12	C_KCGS_10uM_R2	P22	4601092	3897328
P23	DMSO	7	C_KCGS_100nM_R1	P23	4111190	3407426	8	C_KCGS_100nM_R2	P23	4416985	3713221	9	C_KCGS_1uM_R1	P23	4142785	3439021	10	C_KCGS_1uM_R2	P23	4197783	3494019	11	C_KCGS_10uM_R1	P23	4434921	3731157	12	C_KCGS_10uM_R2	P23	4692891	3989127
P24	empty	7	C_KCGS_100nM_R1	P24	4404690	3700926	8	C_KCGS_100nM_R2	P24	4602567	3898803	9	C_KCGS_1uM_R1	P24	4406789	3703025	10	C_KCGS_1uM_R2	P24	4551770	3848006	11	C_KCGS_10uM_R1	P24	4682138	3978374	12	C_KCGS_10uM_R2	P24	4958665	4254901
					PltRpt=1 Group=1 alamar blue Ex560 Em 590(1) De=1st Ex=Btm Em=Btm Wdw=N/A (8)					PltRpt=1 Group=1 alamar blue Ex560 Em 590(1) De=1st Ex=Btm Em=Btm Wdw=N/A (8)					PltRpt=1 Group=1 alamar blue Ex560 Em 590(1) De=1st Ex=Btm Em=Btm Wdw=N/A (8)					PltRpt=1 Group=1 alamar blue Ex560 Em 590(1) De=1st Ex=Btm Em=Btm Wdw=N/A (8)					PltRpt=1 Group=1 alamar blue Ex560 Em 590(1) De=1st Ex=Btm Em=Btm Wdw=N/A (8)					PltRpt=1 Group=1 alamar blue Ex560 Em 590(1) De=1st Ex=Btm Em=Btm Wdw=N/A (8)
		Plate information
		Plate	Repeat	Barcode	Measured height	Chamber temperature at start	Chamber temperature at end	Humidity at start	Humidity at end	Ambient temperature at start	Ambient temperature at end	Measurement date
		1	1	WT_KCGS_100nM_R1	14.22	23.43	23.35	100	100	24.31	24.34	2018-09-09 20:45:52
		2	1	WT_KCGS_100nM_R2	14.18	23.33	23.64	100	100	24.31	24.34	2018-09-09 20:47:07
		3	1	WT_KCGS_1uM_R1	14.18	23.72	23.94	100	100	24.31	24.34	2018-09-09 20:48:21
		4	1	WT_KCGS_1uM_R2	14.15	24.01	24.23	100	100	24.31	24.34	2018-09-09 20:49:36
		5	1	WT_KCGS_10uM_R1	14.15	24.21	24.23	100	100	24.31	24.34	2018-09-09 20:50:51
		6	1	WT_KCGS_10uM_R2	14.18	23.92	23.35	100	100	24.31	24.34	2018-09-09 20:52:05
		7	1	C_KCGS_100nM_R1	14.18	23.23	23.54	100	100	24.31	24.43	2018-09-09 20:53:20
		8	1	C_KCGS_100nM_R2	14.18	23.52	23.84	100	100	24.41	24.43	2018-09-09 20:54:35
		9	1	C_KCGS_1uM_R1	14.18	23.92	24.13	100	100	24.41	24.34	2018-09-09 20:55:49
		10	1	C_KCGS_1uM_R2	14.15	24.11	24.33	100	100	24.31	24.43	2018-09-09 20:57:04
		11	1	C_KCGS_10uM_R1	14.18	24.41	24.13	100	100	24.41	24.43	2018-09-09 20:58:19
		12	1	C_KCGS_10uM_R2	14.15	23.82	23.45	100	100	24.41	24.43	2018-09-09 20:59:34
		13	1	R_KCGS_100nM_R1	14.18	23.43	23.64	100	100	24.41	24.43	2018-09-09 21:00:48
		14	1	R_KCGS_100nM_R2	14.18	23.74	24.03	100	100	24.43	24.43	2018-09-09 21:02:03
		15	1	R_KCGS_1uM_R1	14.22	24.11	24.33	100	100	24.41	24.43	2018-09-09 21:03:18
		16	1	R_KCGS_1uM_R2	14.15	24.31	24.33	100	100	24.41	24.43	2018-09-09 21:04:33
		17	1	R_KCGS_10uM_R1	14.18	24.01	23.45	100	100	24.41	24.43	2018-09-09 21:05:47
		18	1	R_KCGS_10uM_R2	14.15	23.43	23.64	100	100	24.41	24.43	2018-09-09 21:07:02
		19	1	RC_KCGS_100nM_R1	14.18	23.72	23.94	100	100	24.41	24.43	2018-09-09 21:08:17
		20	1	RC_KCGS_100nM_R2	14.18	24.01	24.33	100	100	24.41	24.43	2018-09-09 21:09:32
		21	1	RC_KCGS_1uM_R1	14.22	24.31	24.43	100	100	24.41	24.43	2018-09-09 21:10:46
		22	1	RC_KCGS_1uM_R2	14.18	24.11	23.45	100	100	24.41	24.43	2018-09-09 21:12:01
		23	1	RC_KCGS_10uM_R1	14.15	23.43	23.64	100	100	24.41	24.43	2018-09-09 21:13:16
		24	1	RC_KCGS_10uM_R2	14.18	23.72	23.94	100	100	24.41	24.43	2018-09-09 21:14:30
		25	1		14.15	24.11	24.33	100	100	24.41	24.43	2018-09-09 21:15:47
		Background information
		Plate	Label	Result	Signal	Flashes/Time	Meastime	MeasInfo
		1	alamar blue Ex560 Em 590	0	12083	20	00:00:00	De=1st Ex=Btm Em=Btm Wdw=N/A (8)
		2	alamar blue Ex560 Em 590	0	12311	20	00:00:00	De=1st Ex=Btm Em=Btm Wdw=N/A (8)
		3	alamar blue Ex560 Em 590	0	11218	20	00:00:00	De=1st Ex=Btm Em=Btm Wdw=N/A (8)
		4	alamar blue Ex560 Em 590	0	12028	20	00:00:00	De=1st Ex=Btm Em=Btm Wdw=N/A (8)
		5	alamar blue Ex560 Em 590	0	11459	20	00:00:00	De=1st Ex=Btm Em=Btm Wdw=N/A (8)
		6	alamar blue Ex560 Em 590	0	11458	20	00:00:00	De=1st Ex=Btm Em=Btm Wdw=N/A (8)
		7	alamar blue Ex560 Em 590	0	11533	20	00:00:00	De=1st Ex=Btm Em=Btm Wdw=N/A (8)
		8	alamar blue Ex560 Em 590	0	12206	20	00:00:00	De=1st Ex=Btm Em=Btm Wdw=N/A (8)
		9	alamar blue Ex560 Em 590	0	11665	20	00:00:00	De=1st Ex=Btm Em=Btm Wdw=N/A (8)
		10	alamar blue Ex560 Em 590	0	11158	20	00:00:00	De=1st Ex=Btm Em=Btm Wdw=N/A (8)
		11	alamar blue Ex560 Em 590	0	11600	20	00:00:00	De=1st Ex=Btm Em=Btm Wdw=N/A (8)
		12	alamar blue Ex560 Em 590	0	11464	20	00:00:00	De=1st Ex=Btm Em=Btm Wdw=N/A (8)
		13	alamar blue Ex560 Em 590	0	11811	20	00:00:00	De=1st Ex=Btm Em=Btm Wdw=N/A (8)
		14	alamar blue Ex560 Em 590	0	11594	20	00:00:00	De=1st Ex=Btm Em=Btm Wdw=N/A (8)
		15	alamar blue Ex560 Em 590	0	11839	20	00:00:00	De=1st Ex=Btm Em=Btm Wdw=N/A (8)
		16	alamar blue Ex560 Em 590	0	11506	20	00:00:00	De=1st Ex=Btm Em=Btm Wdw=N/A (8)
		17	alamar blue Ex560 Em 590	0	12064	20	00:00:00	De=1st Ex=Btm Em=Btm Wdw=N/A (8)
		18	alamar blue Ex560 Em 590	0	11843	20	00:00:00	De=1st Ex=Btm Em=Btm Wdw=N/A (8)
		19	alamar blue Ex560 Em 590	0	10455	20	00:00:00	De=1st Ex=Btm Em=Btm Wdw=N/A (8)
		20	alamar blue Ex560 Em 590	0	12312	20	00:00:00	De=1st Ex=Btm Em=Btm Wdw=N/A (8)
		21	alamar blue Ex560 Em 590	0	12004	20	00:00:00	De=1st Ex=Btm Em=Btm Wdw=N/A (8)
		22	alamar blue Ex560 Em 590	0	11546	20	00:00:00	De=1st Ex=Btm Em=Btm Wdw=N/A (8)
		23	alamar blue Ex560 Em 590	0	11706	20	00:00:00	De=1st Ex=Btm Em=Btm Wdw=N/A (8)
		24	alamar blue Ex560 Em 590	0	11998	20	00:00:00	De=1st Ex=Btm Em=Btm Wdw=N/A (8)
		25	alamar blue Ex560 Em 590	0	11907	20	00:00:00	De=1st Ex=Btm Em=Btm Wdw=N/A (8)
		Basic assay information
		Assay ID:				11240
		Assay Started:				2018-09-09 20:44:53
		Assay Finished:				2018-09-09 21:16:05
		Assay Exported:				2018-09-09 21:19:12
		Protocol ID:				100221
		Protocol Name:				384 Resazurin
		Serial#:				1030120
		Protocol information
		Protocol:
		Protocol name				384 Resazurin
		Number of assay repeats				1
		Start assay repeat each				N/A
		Number of plate repeats				1
		Start plate repeat each				N/A
		Is label meas. height used				Yes
		Height of measurement				Defined in label
		Is gripper height used				No
		Mode of measurement				By Rows bi-directional
		Rotated plate				No
		Soft move				No
		Protocol notes
		Plate type:
		Name of the plate type				384 General
		Number of rows				16
		Number of columns				24
		Number of the wells in the plate				384
		Height of the plate				14.35 mm
		Coordinates of corners:
		384 General + alamar blue Ex560 Em 590
		12.01 mm x------------------------------------------------------ x 115.36 mm
		8.94 mm 8.87 mm
		12.04 mm x------------------------------------------------------ x 115.45 mm
		76.22 mm 76.32 mm
		Platemap:
		Plate				1
		Group				1
			1	2	3	4	5	6	7	8	9	10	11	12	13	14	15	16	17	18	19	20	21	22	23	24
		A	-	-	-	-	-	-	-	-	-	-	-	-	-	-	-	-	-	-	-	-	-	-	-	-
		B	-	-	-	-	-	-	-	-	-	-	-	-	-	-	-	-	-	-	-	-	-	-	-	-
		C	-	-	-	-	-	-	-	-	-	-	-	-	-	-	-	-	-	-	-	-	-	-	-	-
		D	-	-	-	-	-	-	-	-	-	-	-	-	-	-	-	-	-	-	-	-	-	-	-	-
		E	-	-	-	-	-	-	-	-	-	-	-	-	-	-	-	-	-	-	-	-	-	-	-	-
		F	-	-	-	-	-	-	-	-	-	-	-	-	-	-	-	-	-	-	-	-	-	-	-	-
		G	-	-	-	-	-	-	-	-	-	-	-	-	-	-	-	-	-	-	-	-	-	-	-	-
		H	-	-	-	-	-	-	-	-	-	-	-	-	-	-	-	-	-	-	-	-	-	-	-	-
		I	-	-	-	-	-	-	-	-	-	-	-	-	-	-	-	-	-	-	-	-	-	-	-	-
		J	-	-	-	-	-	-	-	-	-	-	-	-	-	-	-	-	-	-	-	-	-	-	-	-
		K	-	-	-	-	-	-	-	-	-	-	-	-	-	-	-	-	-	-	-	-	-	-	-	-
		L	-	-	-	-	-	-	-	-	-	-	-	-	-	-	-	-	-	-	-	-	-	-	-	-
		M	-	-	-	-	-	-	-	-	-	-	-	-	-	-	-	-	-	-	-	-	-	-	-	-
		N	-	-	-	-	-	-	-	-	-	-	-	-	-	-	-	-	-	-	-	-	-	-	-	-
		O	-	-	-	-	-	-	-	-	-	-	-	-	-	-	-	-	-	-	-	-	-	-	-	-
		P	-	-	-	-	-	-	-	-	-	-	-	-	-	-	-	-	-	-	-	-	-	-	-	-
		- - Undefined
		Calculations:
		No calculations.
		Auto export parameters:
		Export format				ListC
		Include basic assay information				Yes
		Place assay information at				End of file
		Include basic plate information				Yes
		Place plate information at				Beginning of plate
		Include protocol information				Yes
		Protocol info level				Large
		Include error and warning information				Yes
		Include background information				Yes
		Add plate number to the file name				Yes
		Each plate to separate file				No
		Field separator to use				System
		File name format				C:\Users\Ebner_Envision_PR\Desktop\VDA_ Data.csv
		Columns (ListC)				Plate Barcode Well Sample Signal
		Operations:
		Plate 1
		Group 1
		Measurement
		Label				alamar blue Ex560 Em 590(1)
		Labels:
		alamar blue Ex560 Em 590				4000017
		Top mirror				N/A
		Bottom mirror				General
		Exc. filter				Photometric 560
		Using of excitation filter				Bottom
		2nd exc. filter				N/A
		Using of 2nd excitation filter				Bottom
		Ems. filter				Photometric 590
		2nd ems. filter				N/A
		Measurement height				4.3 mm
		Number of flashes				20
		Number of flashes integrated				1
		PMT gain				271
		Excitation light				1
		Reference excitation light				1
		Emission light				1
		Reference AD gain of bottom				8
		Reference signal of bottom				214570
		Last edited				2018-03-11 12:52:00
		Last edited by				EnVision
		Factory preset				No
		Filters:
		Photometric 560				313
		Filter type				Excitation
		Description				P560 CWL=560nm BW=8nm Tmin=40%
		Used with				Absorbance DELFIA - Time-resolved Fluorescence Fluorescence Intensity Fluorescence Polarization LANCE - Time-resolved Fluorescence
		Last edited				2015-03-18 12:02:55
		Last edited by				Installation
		Factory preset				Yes
		Photometric 590				314
		Filter type				Excitation
		Description				P590 CWL=590nm BW=8nm Tmin=40%
		Used with				Absorbance DELFIA - Time-resolved Fluorescence Fluorescence Intensity Fluorescence Polarization LANCE - Time-resolved FluorescenceAbsorbance DELFIA - Time-resolved Fluorescence Fluorescence Intensity Fluorescence Polarization LANCE - Time-resolved Fluorescence
		Last edited				2015-03-18 12:02:55
		Last edited by				Installation
		Factory preset				Yes
		Mirror modules:
		General				401
		Used by				Bottom
		Dual				No
		Bias				No
		Description				BS50
		Used with				Luminescence DELFIA - Time-resolved Fluorescence Fluorescence Intensity LANCE - Time-resolved Fluorescence
		Last edited				2015-03-18 12:02:55
		Last edited by				Installation
		Factory preset				Yes
		Instrument:
		Serial number				1030120
		Nickname				EnVision
		Assay notifications:
		WARNING: Warning while loading plate. Stacker out of plates. Plate 25 Plate Repeat 1 Well P01
		Exported with EnVision Workstation version 1.13.3009.1401

## Sheet: Dataset EV1 Legend
Dataset EV1
CCNF K/O sensitivity screen using the KCGS collection of kinase inhibitors. Raw data from the drug screen presented in Figure 1A. A summary of the data is presented in Table 1.
