# Supplementary material for: E2F1 proteolysis via SCF‐cyclin F underlies synthetic lethality between cyclin F loss and Chk1 inhibition
Source: EMBO J. 2019 Aug 19;38(20):e101443. doi: 10.15252/embj.2018101443 (PMC6792013; doi:10.15252/embj.2018101443)
Supplement: Supplementary file 3 — Dataset EV2 [file EMBJ-38-e101443-s003.xlsx]

## Sheet: Dataset EV2
x	H1	H2	H3	K1	K2	K3
WASH7P	2	1	0	0	0	0
LOC729737	3	1	0	3	0	1
LOC100133331	0	0	0	0	0	0
LOC100288069	0	0	0	0	1	0
LINC00115	32	29	28	24	13	9
LOC643837	122	113	100	78	60	43
LOC100130417	2	5	3	6	5	0
SAMD11	828	425	448	468	170	85
NOC2L	849	790	692	669	618	427
KLHL17	393	403	406	292	265	141
PLEKHN1	46	92	100	41	34	23
C1orf170	4	0	0	3	2	0
HES4	154	71	107	162	60	32
ISG15	650	541	393	265	170	106
AGRN	2033	1206	1536	1906	1180	491
C1orf159	105	65	72	73	60	25
TTLL10	1	0	0	0	0	0
TNFRSF18	0	1	0	0	0	0
TNFRSF4	0	0	0	0	0	0
SDF4	3794	3380	2999	3099	2126	1141
B3GALT6	1037	1054	903	1057	747	555
FAM132A	3	5	1	15	9	0
UBE2J2	2023	2014	2072	1492	1359	736
SCNN1D	11	21	22	8	6	1
ACAP3	154	157	110	149	89	47
PUSL1	187	222	195	161	128	77
CPSF3L	373	428	339	388	306	168
GLTPD1	110	99	116	115	88	44
DVL1	1314	1448	1367	975	788	478
MXRA8	1	1	2	7	1	1
AURKAIP1	3522	3532	2947	2958	2421	1315
CCNL2	2209	1888	1539	2047	1246	870
LOC148413	670	767	549	519	349	243
MRPL20	4558	5584	4251	4991	3631	3079
ANKRD65	0	3	1	0	0	0
VWA1	5	1	2	0	0	0
ATAD3C	0	0	0	0	0	0
ATAD3B	337	349	270	132	216	115
ATAD3A	1072	1230	1395	717	775	391
TMEM240	0	1	3	1	1	0
SSU72	1889	1685	1491	1777	1183	757
C1orf233	130	77	94	59	27	27
MIB2	196	196	282	205	179	73
MMP23A	0	0	0	1	1	0
CDK11B	4	2	2	0	0	0
SLC35E2B	515	465	379	710	383	252
CDK11A	1	0	0	0	0	0
SLC35E2	1001	782	701	732	326	202
NADK	440	440	374	497	250	223
GNB1	3119	2658	2406	3199	1765	1248
CALML6	1	0	0	0	0	0
TMEM52	8	4	6	1	3	2
KIAA1751	0	0	0	1	0	0
PRKCZ	194	128	126	129	71	39
C1orf86	540	494	430	541	391	221
SKI	637	510	463	628	469	264
MORN1	27	18	20	13	13	8
LOC100129534	9	1	3	3	2	0
RER1	2621	2015	1898	2626	1531	1271
PEX10	324	385	295	293	250	126
PLCH2	0	0	0	1	0	0
PANK4	74	12	18	50	21	11
TNFRSF14	4	1	6	8	0	3
FAM213B	200	198	184	164	119	73
PRDM16	0	0	0	1	0	0
ARHGEF16	74	41	36	16	9	4
MEGF6	98	101	53	142	28	13
TPRG1L	653	573	547	1013	565	386
WRAP73	580	424	366	547	336	273
TP73	14	14	14	76	19	16
TP73-AS1	325	264	243	331	209	141
SMIM1	6	5	10	9	2	0
LRRC47	3176	3374	3585	2945	2341	1388
CEP104	211	207	160	165	149	84
DFFB	375	427	324	317	244	169
C1orf174	966	851	676	881	618	448
LOC100133612	0	0	0	3	0	0
NPHP4	266	204	148	311	161	80
KCNAB2	356	280	196	161	42	35
CHD5	1	2	1	4	2	1
RPL22	10023	7305	5097	9161	4872	4277
RNF207	94	120	102	81	43	27
ICMT	2517	2537	1903	3116	2018	1446
GPR153	155	81	65	118	59	26
ACOT7	381	302	238	323	210	128
HES2	11	8	3	3	2	0
ESPN	0	0	1	0	0	0
TNFRSF25	71	52	45	48	14	11
PLEKHG5	68	62	62	60	28	16
NOL9	1902	1770	1727	1246	1224	767
ZBTB48	38	47	42	35	25	20
KLHL21	740	801	647	731	585	379
PHF13	565	503	430	923	574	373
THAP3	441	375	338	224	240	138
DNAJC11	897	964	762	671	585	374
CAMTA1	1778	994	841	2353	1104	900
VAMP3	717	675	633	839	510	347
PER3	81	49	48	128	41	46
UTS2	0	0	2	0	1	3
TNFRSF9	14	2	4	0	0	0
PARK7	9265	9236	7409	9885	6117	5531
ERRFI1	88	20	22	93	42	53
SLC45A1	3	0	0	8	1	1
RERE	669	606	459	833	518	364
ENO1	39112	42565	37518	42683	28316	18274
ENO1-AS1	44	23	23	44	8	13
SLC2A5	8	0	4	24	0	1
GPR157	0	0	0	1	0	0
H6PD	107	98	57	68	29	21
SPSB1	260	174	172	260	108	74
SLC25A33	286	258	247	229	194	125
TMEM201	426	503	460	358	420	254
PIK3CD	120	99	64	71	35	22
CLSTN1	1569	1249	1086	2070	1064	732
CTNNBIP1	291	193	198	242	108	44
LZIC	377	347	280	333	235	183
NMNAT1	153	158	141	161	83	76
RBP7	2	2	0	10	2	5
UBE4B	978	732	480	847	466	383
KIF1B	1023	917	770	1092	732	492
PGD	1094	1060	896	1202	615	414
APITD1	563	591	545	390	271	241
CORT	0	0	2	0	0	0
DFFA	729	933	770	682	579	278
PEX14	248	162	139	192	139	86
CASZ1	37	54	50	43	37	21
TARDBP	3273	3526	2786	3638	2622	2282
MASP2	7	2	1	0	0	0
SRM	4093	5460	5083	3079	3371	1994
EXOSC10	1498	1483	1217	1435	904	657
MTOR	1084	1003	907	1021	676	508
UBIAD1	616	609	524	477	413	262
PTCHD2	1	0	0	0	0	0
FBXO2	28	35	17	27	16	6
FBXO44	52	29	40	24	9	1
FBXO6	0	0	0	1	0	0
MAD2L2	558	519	408	416	376	173
AGTRAP	445	542	507	409	281	158
MTHFR	81	49	55	100	43	31
CLCN6	142	180	135	244	139	109
NPPA-AS1	0	0	0	1	0	0
NPPB	0	0	0	1	1	2
KIAA2013	2072	2127	2041	2355	1745	1365
PLOD1	2493	2678	2349	1772	1118	723
MFN2	1387	1310	1126	1496	951	679
MIIP	256	226	214	208	173	84
TNFRSF8	27	63	58	5	0	3
TNFRSF1B	14	7	5	0	2	0
VPS13D	426	319	279	441	243	157
DHRS3	332	32	40	253	39	24
PDPN	0	0	0	0	0	0
PRDM2	209	116	127	246	120	94
KAZN	39	49	46	11	14	9
TMEM51-AS1	2	1	0	0	0	0
TMEM51	433	433	354	118	117	99
FHAD1	0	0	2	0	0	0
EFHD2	647	438	439	390	287	171
CTRC	1	0	0	0	0	0
CASP9	323	177	126	185	82	65
DNAJC16	256	199	208	216	168	111
AGMAT	435	476	485	221	249	182
DDI2	0	0	0	0	0	0
RSC1A1	3	2	1	5	6	2
PLEKHM2	955	723	727	949	658	324
SLC25A34	2	1	0	0	3	0
FBLIM1	322	140	116	166	134	84
UQCRHL	322	258	148	295	134	173
FLJ37453	230	224	184	252	191	112
SPEN	514	560	419	520	381	216
ZBTB17	123	122	81	115	79	31
HSPB7	8	5	9	7	0	0
CLCNKB	7	1	2	1	0	0
FAM131C	30	7	11	1	2	3
EPHA2	673	315	245	469	404	448
ARHGEF19	536	466	448	510	339	155
RSG1	10	19	21	15	17	3
FBXO42	130	179	119	202	111	81
SZRD1	1753	1469	1304	1903	1234	801
NECAP2	947	576	446	1450	667	557
CROCCP3	19	1	6	10	9	3
NBPF1	14	12	17	16	11	8
CROCCP2	148	103	88	112	93	69
MST1P2	5	4	7	4	1	1
MST1L	24	12	24	25	10	5
CROCC	194	158	167	135	67	56
MFAP2	99	5	3	70	17	28
ATP13A2	122	61	71	71	58	31
SDHB	2146	1559	1416	1625	974	704
PADI2	0	1	0	1	0	0
PADI1	14	7	3	16	11	3
PADI3	15	6	7	1	0	0
RCC2	15436	10036	11222	10309	6249	4711
ARHGEF10L	1012	631	608	586	328	280
ACTL8	49	62	64	14	10	7
IGSF21	0	0	0	1	0	0
KLHDC7A	1	1	1	1	1	0
ALDH4A1	116	99	86	220	105	87
IFFO2	219	223	164	104	60	51
UBR4	1122	1095	1039	1035	680	343
EMC1	1746	1534	1263	1836	1151	1069
MRTO4	1705	2161	1919	1516	1554	1096
AKR7L	17	29	21	9	6	8
AKR7A3	11	22	4	2	7	1
LOC100506730	163	106	89	124	71	45
AKR7A2	1039	1094	1025	1256	757	482
PQLC2	86	81	85	97	41	27
CAPZB	4885	3769	3183	5365	2766	2108
MINOS1	4313	3352	2578	4370	2555	1939
TMCO4	112	92	84	74	28	26
OTUD3	186	180	125	169	98	80
PLA2G2D	0	0	0	0	0	0
CAMK2N1	20	6	3	62	9	16
MUL1	345	373	342	378	263	169
FAM43B	5	0	5	9	1	1
CDA	393	249	267	655	142	61
PINK1	1407	710	581	2439	590	441
DDOST	1283	758	656	817	388	319
KIF17	1	2	3	0	0	1
SH2D5	30	62	35	17	20	14
HP1BP3	2053	1516	1265	2925	1490	1047
EIF4G3	702	453	356	755	353	302
ECE1	4521	3416	3639	6066	3226	2115
LOC100506801	3	0	0	1	0	0
NBPF3	4	4	0	2	0	3
ALPL	1045	635	550	681	467	392
RAP1GAP	191	153	121	101	52	48
USP48	4357	2739	2698	4461	2184	1484
HSPG2	1260	1025	938	1042	552	288
LINC00339	44	22	26	49	18	18
CDC42	2933	2169	2020	3239	1876	1230
WNT4	0	0	1	10	5	1
ZBTB40	352	355	276	367	221	160
EPHA8	0	0	0	0	0	0
EPHB2	503	586	560	301	316	270
LOC729059	0	0	0	2	0	0
KDM1A	778	647	601	578	322	219
MIR3115	0	0	0	0	0	0
LUZP1	342	292	240	443	276	186
HTR1D	78	47	26	111	60	46
HNRNPR	4431	2608	2165	4340	2162	2014
ZNF436	58	78	66	118	66	39
C1orf213	32	37	42	22	19	16
TCEA3	43	30	19	71	18	16
ASAP3	116	95	72	113	61	45
E2F2	499	527	417	702	430	317
ID3	20160	16625	13401	21167	12209	9724
MDS2	0	0	0	1	0	0
RPL11	35723	32345	26230	32116	21279	15519
TCEB3	1165	1283	1036	1122	896	766
LOC100506963	88	88	119	87	58	18
PITHD1	1310	1156	988	1161	829	632
LYPLA2	1777	1569	1844	1602	1119	633
GALE	439	461	428	266	212	141
HMGCL	168	154	109	157	82	67
FUCA1	189	203	134	118	65	58
PNRC2	888	569	478	767	535	476
SRSF10	2828	2225	1866	2673	1566	1374
MYOM3	6	6	8	2	0	0
IL22RA1	6	7	5	1	0	0
IFNLR1	50	38	32	9	4	1
GRHL3	0	0	0	1	0	0
STPG1	43	28	23	36	3	10
NIPAL3	539	378	392	432	178	125
RCAN3AS	4	0	0	1	0	0
RCAN3	18	36	14	28	10	10
SRRM1	1636	1294	1338	1420	982	601
CLIC4	2197	1166	965	3209	1269	1036
RUNX3	860	1076	1128	442	611	370
SYF2	1128	841	763	1011	512	367
C1orf63	1039	628	667	889	598	386
RHD	0	1	0	0	0	0
TMEM50A	2088	1124	938	2710	1066	1030
RHCE	0	0	0	5	0	0
TMEM57	223	182	176	241	141	120
LDLRAP1	571	602	578	356	333	241
MAN1C1	1	1	1	2	0	0
SEPN1	158	158	132	104	84	38
MTFR1L	409	321	273	446	255	132
LOC646471	3	2	3	0	2	0
AUNIP	283	234	279	185	167	109
PAQR7	273	202	204	134	122	73
STMN1	10186	8213	7011	19812	10038	7069
PAFAH2	264	195	178	326	203	151
PDIK1L	58	35	22	73	40	45
FAM110D	5	12	9	7	4	0
ZNF593	865	1312	1059	671	767	482
CNKSR1	13	13	2	0	0	0
CEP85	368	229	186	428	218	217
SH3BGRL3	832	1062	921	1532	736	468
UBXN11	21	31	16	29	9	6
CD52	0	0	0	2	0	0
AIM1L	2	5	0	1	1	2
DHDDS	435	621	477	602	535	386
HMGN2	189	145	151	259	152	139
RPS6KA1	443	512	422	606	373	264
ARID1A	648	594	493	800	533	329
PIGV	92	103	56	95	46	29
ZDHHC18	129	152	109	107	93	63
SFN	3485	5467	6024	7205	5058	3603
GPN2	196	199	160	126	107	70
GPATCH3	194	154	110	107	95	64
NUDC	3345	3605	2956	2534	2354	1537
TRNP1	250	191	156	206	113	71
FAM46B	41	42	24	156	45	36
SLC9A1	155	147	134	106	89	61
WDTC1	143	67	59	166	50	47
TMEM222	150	164	141	195	131	87
LOC644961	93	72	67	76	73	36
SYTL1	3	3	6	0	0	0
MAP3K6	108	151	91	171	108	79
GPR3	3	2	2	0	0	5
WASF2	2215	2196	1781	2387	1555	1008
AHDC1	210	192	150	242	132	76
FGR	2	0	0	0	0	0
IFI6	223	175	150	211	120	47
FAM76A	163	121	84	139	98	63
STX12	377	277	234	418	205	173
PPP1R8	970	819	702	925	695	480
SCARNA1	0	0	0	0	0	0
THEMIS2	11	4	8	8	3	0
RPA2	1205	1204	1077	1372	797	573
SMPDL3B	3	4	4	1	0	3
XKR8	77	62	72	79	43	23
EYA3	572	434	479	579	465	281
PTAFR	0	1	4	1	2	0
DNAJC8	2718	2421	2068	2504	1665	1026
ATPIF1	12717	10333	7997	10890	5799	3994
SESN2	294	251	279	255	275	166
MED18	241	187	223	239	126	84
PHACTR4	1655	1452	1346	2035	1270	805
SNHG3	3082	2638	2253	1850	1489	990
RCC1	2212	2616	2348	1795	1647	1172
TRNAU1AP	532	433	421	809	393	254
SNHG12	972	1330	1098	786	793	602
SNORD99	32	57	27	22	29	38
SNORA61	234	253	161	187	145	146
SNORA44	1	0	4	0	2	0
SNORA16A	5	6	2	1	5	0
RAB42	75	33	38	94	61	37
TAF12	452	487	393	397	282	209
RNU11	40	40	38	20	10	5
GMEB1	81	60	46	70	59	49
YTHDF2	2101	1951	1473	1893	1251	803
EPB41	1135	798	722	1225	687	517
TMEM200B	145	166	191	127	87	65
SRSF4	1244	695	612	1024	584	510
MECR	277	304	227	273	195	123
PTPRU	99	45	49	19	13	9
MATN1	7	9	1	7	0	1
MATN1-AS1	10	2	2	0	1	0
LAPTM5	0	0	0	0	0	0
SDC3	85	46	44	88	33	8
PUM1	1359	896	860	1272	763	517
SNORD85	0	0	0	0	0	0
NKAIN1	10	7	8	0	0	2
SNRNP40	486	303	351	350	216	156
ZCCHC17	1021	1007	761	1125	668	667
FABP3	5	0	0	5	0	0
SERINC2	180	142	121	111	47	30
TINAGL1	308	192	234	971	413	252
PEF1	525	465	490	633	440	243
COL16A1	81	74	68	29	25	20
BAI2	102	44	49	58	35	14
SPOCD1	241	199	224	55	26	11
PTP4A2	8867	6904	5466	8055	5628	5107
KHDRBS1	4207	2888	2565	4880	2563	2027
TMEM39B	435	445	400	335	293	207
KPNA6	2838	2193	2051	2727	1735	1116
TXLNA	638	585	519	686	585	326
CCDC28B	389	372	382	392	249	135
IQCC	57	46	52	66	43	31
DCDC2B	0	0	0	0	0	0
TMEM234	58	73	83	89	46	51
EIF3I	3385	2990	2773	2806	1856	1089
MTMR9LP	55	44	45	124	29	14
FAM167B	10	2	4	3	1	2
HDAC1	3282	2459	2334	2631	1579	882
MARCKSL1	918	460	484	916	467	332
FAM229A	21	15	19	19	8	1
TSSK3	0	0	0	0	0	0
BSDC1	438	197	171	490	189	184
ZBTB8A	346	246	256	511	278	181
ZBTB8OS	1025	722	608	974	471	393
RBBP4	2145	1268	1313	1638	825	534
SYNC	322	335	332	533	302	191
KIAA1522	758	230	233	703	175	155
YARS	2602	2181	1986	2516	1790	1199
S100PBP	592	456	411	648	293	254
FNDC5	0	4	0	0	0	0
HPCA	1	0	0	0	0	0
TMEM54	219	147	165	152	80	71
RNF19B	34	37	32	62	22	24
AK2	5880	5893	5699	4616	3517	2411
ADC	9	10	1	6	2	0
TRIM62	41	18	32	306	159	86
ZNF362	220	161	169	368	172	134
PHC2	318	309	257	480	369	240
ZSCAN20	32	32	21	38	26	16
HMGB4	0	0	0	0	0	0
GJB3	25	33	26	4	1	0
SMIM12	1261	1275	1051	1352	907	743
DLGAP3	4	0	1	1	3	0
LOC653160	24	10	19	9	4	2
ZMYM6NB	200	102	72	139	58	71
ZMYM6	112	97	56	82	53	33
ZMYM1	107	101	81	109	50	43
SFPQ	8799	7860	6440	7980	5994	5343
ZMYM4	580	462	378	613	353	303
KIAA0319L	1041	748	843	1102	662	404
NCDN	379	400	355	464	379	221
TFAP2E	9	9	2	1	4	7
PSMB2	3679	3295	2999	3628	2124	1640
C1orf216	265	233	279	305	197	111
CLSPN	1274	1143	1046	1298	857	611
AGO4	109	49	42	112	33	27
AGO1	478	473	397	541	353	271
AGO3	111	96	77	106	63	49
ADPRHL2	821	1035	800	1075	771	575
COL8A2	13	8	0	22	9	9
TRAPPC3	2003	2554	2165	2207	1657	1208
MAP7D1	1774	1909	1689	1878	1215	683
THRAP3	2201	1852	1589	2156	1378	940
SH3D21	1	3	1	4	0	0
EVA1B	40	25	16	36	13	8
STK40	183	164	165	248	182	108
LSM10	642	717	700	466	457	277
OSCP1	61	40	24	30	10	5
MRPS15	2107	2029	1606	1929	1230	947
LOC728431	87	92	80	44	35	18
ZC3H12A	515	452	351	174	144	102
MEAF6	994	803	703	1015	640	555
SNIP1	347	195	179	343	180	125
DNALI1	0	1	0	0	0	0
GNL2	2074	2304	1921	1853	1431	1094
RSPO1	0	0	0	0	0	0
C1orf109	116	58	56	74	62	61
CDCA8	1287	1276	923	2192	1358	1238
MANEAL	471	697	537	291	329	217
YRDC	1373	1186	908	1139	877	808
C1orf122	1094	1030	960	1281	975	548
MTF1	304	253	213	326	204	193
INPP5B	295	263	183	265	194	119
SF3A3	2984	3319	2674	2586	2071	1401
FHL3	325	366	308	256	227	143
UTP11L	1260	1358	1191	1150	866	682
POU3F1	1	1	0	0	1	1
LOC339442	1	0	0	0	0	0
RRAGC	905	691	690	1191	589	463
MYCBP	3	3	0	6	1	0
RHBDL2	32	10	13	12	1	0
AKIRIN1	699	342	302	471	296	269
NDUFS5	11383	10835	8428	12308	6637	5180
MACF1	1689	1587	1303	1827	1005	767
KIAA0754	14	21	20	18	15	15
BMP8A	1	0	0	2	0	0
PPIEL	15	11	12	0	16	6
PABPC4	4046	3339	3097	2636	2310	1770
HEYL	3	7	3	13	5	4
HPCAL4	0	0	1	1	0	0
PPIE	794	864	843	850	687	319
BMP8B	4	4	0	5	6	0
OXCT2	6	0	1	1	2	0
TRIT1	807	823	652	641	374	283
MYCL1	8	4	3	17	3	0
MFSD2A	64	62	60	22	37	33
CAP1	4150	2669	2469	4047	2100	1462
PPT1	6023	3837	3959	5144	3007	1882
RLF	388	459	525	492	390	237
ZMPSTE24	942	928	868	1040	699	411
COL9A2	1	0	0	3	0	0
SMAP2	212	242	158	167	133	111
ZFP69B	27	23	18	51	30	17
ZFP69	48	67	18	54	30	22
EXO5	172	181	132	268	145	126
ZNF684	33	25	7	38	16	10
RIMS3	15	4	9	4	3	1
LOC100130557	10	26	10	14	15	14
NFYC	596	617	505	587	347	297
KCNQ4	4	0	0	0	0	0
CITED4	86	37	46	144	104	55
CTPS1	2298	2427	2084	3040	2180	1559
SLFNL1-AS1	1	0	0	2	0	0
SLFNL1	0	1	0	0	0	0
SCMH1	493	532	433	364	354	213
EDN2	324	171	130	251	54	44
HIVEP3	63	64	56	98	45	50
FOXJ3	989	699	540	879	515	450
RIMKLA	16	7	4	9	2	2
ZMYND12	0	0	0	0	0	0
PPCS	768	688	547	604	297	252
CCDC30	0	0	0	0	1	0
PPIH	2129	2305	2259	2009	1559	1190
YBX1	9868	2555	2081	8402	2416	3291
CLDN19	0	0	1	0	0	0
LEPRE1	280	263	212	265	169	105
C1orf50	105	179	164	126	100	72
CCDC23	182	102	54	180	72	59
ERMAP	27	45	20	50	28	20
ZNF691	73	80	59	78	44	42
SLC2A1	1343	1526	1237	2620	1338	1004
SLC2A1-AS1	15	14	6	7	1	2
FAM183A	0	3	1	2	1	0
EBNA1BP2	3879	3847	3177	3760	3163	2640
WDR65	0	1	0	0	0	4
TMEM125	2	2	8	3	0	1
MPL	2	0	6	1	2	1
CDC20	2023	2597	2208	1879	1750	1016
ELOVL1	770	768	910	754	548	261
MED8	1165	1130	1075	1262	885	663
SZT2	173	174	130	182	102	68
HYI	324	550	427	475	860	440
PTPRF	1537	1420	1011	2097	1669	1098
KDM4A	592	536	498	727	515	364
KDM4A-AS1	11	33	34	16	18	8
ST3GAL3	33	36	26	60	24	9
ARTN	22	29	30	19	20	7
IPO13	185	288	221	169	146	98
DPH2	877	1118	849	882	822	671
ATP6V0B	3354	4758	3566	3814	3333	2315
B4GALT2	3067	3973	3611	2632	2545	1381
CCDC24	32	25	28	33	13	9
SLC6A9	198	159	174	285	203	105
KLF17	1	3	2	11	2	0
DMAP1	346	411	322	361	281	164
ERI3	359	298	223	355	224	127
RNF220	2258	1944	1900	1948	1422	872
TMEM53	31	42	34	77	23	19
C1orf228	3	1	1	2	0	0
KIF2C	1277	1163	888	1695	1068	725
RPS8	56553	46893	44074	49117	31076	21098
SNORD55	1	0	0	1	0	0
SNORD46	8	3	2	3	0	4
SNORD38A	2	6	6	2	1	9
SNORD38B	23	29	18	23	14	14
BEST4	4	2	2	8	1	3
PLK3	80	101	92	92	95	66
TCTEX1D4	4	0	0	2	0	0
BTBD19	2	1	0	0	0	0
PTCH2	12	23	16	16	16	8
EIF2B3	430	558	466	487	365	236
HECTD3	184	144	132	193	107	90
UROD	1724	1921	1570	1767	1204	919
ZSWIM5	48	40	46	22	21	10
LOC400752	2	6	2	3	0	0
HPDL	690	617	489	358	350	213
MUTYH	121	141	123	100	93	38
TOE1	455	507	370	380	319	231
TESK2	18	12	3	23	6	5
CCDC163P	28	55	38	69	27	25
MMACHC	148	152	96	114	86	68
PRDX1	50869	49760	48811	49858	32029	20025
AKR1A1	914	911	758	975	591	361
NASP	4783	4790	3954	4997	3016	2192
CCDC17	0	3	0	9	1	0
GPBP1L1	1227	993	943	1181	738	528
RPS15AP10	9	15	4	3	6	2
TMEM69	511	372	304	428	198	158
IPP	67	46	55	60	26	16
MAST2	366	373	331	375	308	152
PIK3R3	586	729	736	789	549	457
TSPAN1	20	22	19	0	2	8
POMGNT1	319	310	310	302	244	163
LURAP1	3	1	2	0	3	1
RAD54L	378	347	284	434	258	180
LRRC41	820	666	622	594	365	265
UQCRH	19990	15918	12538	18209	9618	7136
NSUN4	357	345	287	375	234	157
FAAH	0	2	4	1	2	0
LOC729041	0	2	0	2	0	0
DMBX1	12	6	7	2	0	3
MKNK1	426	380	324	436	260	152
MOB3C	55	56	48	43	42	23
ATPAF1	750	598	500	786	523	375
EFCAB14	761	568	578	984	585	484
CYP4X1	0	0	1	0	0	0
LINC00853	2	7	4	7	1	2
PDZK1IP1	6	0	0	0	0	0
TAL1	0	0	1	0	0	0
STIL	1050	905	787	1429	835	714
CMPK1	2086	1420	1168	1995	1081	914
FOXE3	1	0	0	0	0	0
FOXD2-AS1	9	1	0	1	1	0
FOXD2	40	30	47	36	17	17
TRABD2B	100	43	71	81	37	47
SPATA6	11	9	15	10	6	3
BEND5	0	0	1	0	0	0
DMRTA2	1	2	1	22	9	12
FAF1	706	707	768	718	538	348
CDKN2C	1812	1066	935	3340	1120	1072
C1orf185	1	0	0	0	0	0
RNF11	745	478	460	925	461	333
TTC39A	21	7	13	8	2	4
EPS15	542	315	302	526	246	158
OSBPL9	1886	1011	987	1729	597	428
NRD1	1165	944	926	1075	793	512
RAB3B	86	70	42	396	246	145
TXNDC12	1205	942	902	1217	763	488
BTF3L4	1357	994	816	1172	662	567
ZFYVE9	89	38	54	60	19	17
CC2D1B	374	177	168	355	124	113
ORC1	307	323	270	271	169	141
PRPF38A	1550	1529	1437	1375	1105	706
ZCCHC11	243	116	124	215	100	91
GPX7	100	105	90	37	26	18
FAM159A	0	0	1	0	0	0
SELRC1	180	238	187	197	166	117
ZYG11B	455	351	296	409	253	164
ZYG11A	319	312	210	319	232	212
ECHDC2	101	48	42	60	16	10
SCP2	690	347	277	668	248	186
PODN	0	0	0	0	0	0
SLC1A7	0	0	0	1	0	0
CPT2	251	142	126	193	103	50
C1orf123	484	476	400	446	304	193
MAGOH	2401	1612	1731	1962	1405	1062
LOC100507564	7	6	8	12	4	0
LRP8	1028	1562	1405	1076	1052	710
GLIS1	23	41	29	17	20	3
TMEM48	3089	3230	2897	2602	2174	1606
YIPF1	412	428	345	559	259	178
HSPB11	1273	804	653	1492	505	494
LRRC42	1488	1145	1196	1663	878	640
LDLRAD1	1	0	0	0	0	0
TMEM59	3131	1940	1617	4199	1717	1447
TCEANC2	84	83	79	105	57	45
CYB5RL	94	116	95	91	76	47
MRPL37	2561	2874	2424	2524	1769	1228
SSBP3	371	248	281	391	166	107
ACOT11	42	37	51	41	8	11
TTC4	1	0	0	2	1	2
PARS2	44	52	51	29	42	31
DHCR24	4141	5156	4561	10471	5688	3941
TMEM61	0	0	2	0	0	0
PCSK9	1424	1337	1247	1785	542	378
USP24	622	539	368	583	366	327
LOC100507634	9	4	3	2	2	6
PPAP2B	72	37	24	64	63	43
PRKAA2	717	650	465	498	393	252
DAB1	67	13	19	75	35	16
OMA1	166	66	57	102	34	46
TACSTD2	632	482	354	2865	497	417
MYSM1	103	48	28	46	25	29
JUN	1023	673	659	772	494	440
HSD52	0	0	1	0	0	0
FGGY	82	90	58	103	39	24
HOOK1	122	62	52	171	77	79
CYP2J2	5	25	28	3	0	2
NFIA	1381	995	1016	1379	965	716
TM2D1	1263	945	846	1240	647	453
INADL	56	30	27	63	21	25
L1TD1	0	1	0	0	0	0
KANK4	667	600	544	1251	591	432
USP1	1839	1479	1278	2023	1129	912
DOCK7	140	77	46	154	74	83
ATG4C	256	183	159	230	137	138
FOXD3	17	5	3	9	5	0
ALG6	241	223	161	214	119	101
ITGB3BP	346	262	249	265	173	157
EFCAB7	44	16	13	27	2	8
DLEU2L	27	5	9	16	7	3
PGM1	974	757	759	632	376	279
ROR1	85	67	50	192	156	95
CACHD1	395	357	260	60	69	35
RAVER2	242	176	171	241	159	114
JAK1	763	524	486	872	497	348
MIR3671	6	3	4	1	4	0
AK4	506	482	331	564	271	256
DNAJC6	63	36	22	134	37	52
LEPROT	1034	556	446	1522	523	643
LEPR	109	72	53	88	49	20
PDE4B	114	92	46	262	93	58
SGIP1	6	4	0	1	0	5
WDR78	17	9	8	9	2	7
MIER1	698	395	523	884	434	285
SLC35D1	297	268	222	317	164	158
IL12RB2	3	6	4	1	1	2
SERBP1	8742	8008	7106	7269	5672	4052
GADD45A	741	298	226	616	268	335
GNG12	1339	1188	932	2621	1408	1092
GNG12-AS1	2	0	3	0	1	0
DIRAS3	108	154	149	13	5	2
WLS	1276	864	656	1039	582	480
RPE65	0	0	0	0	0	0
DEPDC1	1289	809	700	1281	752	606
LRRC7	0	0	1	3	3	0
PIN1P1	0	0	0	0	1	0
LRRC40	396	253	307	355	157	120
SRSF11	3118	2440	2524	2550	1761	1081
ANKRD13C	396	321	249	499	257	217
HHLA3	58	39	45	65	25	21
CTH	186	108	87	153	75	57
PTGER3	9	4	12	49	15	14
ZRANB2	2490	2003	1675	1677	1282	932
ZRANB2-AS2	5	6	2	8	4	4
NEGR1	605	322	288	367	274	195
LRRIQ3	8	5	2	11	1	6
FPGT	121	93	77	111	58	35
CRYZ	1082	819	823	975	632	507
TYW3	839	733	581	869	473	508
LHX8	1	2	0	0	0	0
SLC44A5	16	4	1	24	7	7
ACADM	748	510	470	630	377	247
RABGGTB	2430	394	356	1049	373	503
SNORD45A	5	0	0	0	0	0
SNORD45B	0	0	0	1	0	0
PIGK	679	463	405	813	331	309
AK5	34	17	19	19	12	6
ZZZ3	430	313	275	399	260	195
USP33	925	640	606	914	576	361
FAM73A	123	96	89	128	57	51
NEXN	1319	828	757	2136	1273	972
FUBP1	3424	2884	3277	2941	2307	1540
DNAJB4	204	66	54	204	91	62
GIPC2	0	0	0	0	0	0
PTGFR	11	9	8	24	9	6
IFI44L	1101	470	358	2216	649	475
IFI44	89	30	36	70	10	16
ELTD1	25	21	13	89	17	15
LPHN2	64	37	13	246	102	77
TTLL7	50	30	23	80	34	21
PRKACB	534	441	330	546	254	221
SAMD13	24	32	26	5	8	2
UOX	0	2	0	0	0	0
RPF1	1055	1067	862	819	615	481
GNG5	2492	1769	1503	2769	1513	1090
CTBS	61	23	32	43	24	13
C1orf180	4	1	1	0	0	0
SSX2IP	371	407	400	545	388	241
LPAR3	8	15	4	1	0	0
MCOLN2	129	108	97	76	50	29
MCOLN3	60	31	31	115	66	34
WDR63	1	2	0	1	0	2
SYDE2	19	6	3	30	6	9
C1orf52	665	514	424	653	462	301
BCL10	294	134	127	296	141	118
LOC646626	10	10	5	11	16	8
DDAH1	749	497	453	850	758	573
CYR61	13802	4051	3706	12177	5225	5130
ZNHIT6	537	474	389	384	345	233
COL24A1	9	3	0	1	1	0
ODF2L	280	199	205	148	122	55
CLCA2	0	0	0	2	0	0
SH3GLB1	1094	846	700	1222	725	600
2015-09-01	3083	1459	1497	2854	1324	1267
HS2ST1	935	712	548	964	504	388
LOC339524	7	7	4	1	0	1
LMO4	2463	866	755	4295	947	846
PKN2	329	171	162	323	136	94
GTF2B	401	278	233	387	264	173
CCBL2	295	288	205	331	158	105
RBMXL1	350	185	203	343	182	184
GBP3	25	12	24	35	7	3
GBP1	534	287	252	273	170	103
GBP2	573	261	211	152	60	36
GBP5	2	0	0	0	0	0
LRRC8B	175	174	152	157	106	71
FLJ27354	1	2	3	5	0	5
LRRC8C	134	143	147	198	147	107
LRRC8D	516	337	305	519	346	227
GEMIN8P4	35	14	19	34	8	13
ZNF326	579	529	447	534	319	255
ZNF644	450	257	214	412	217	174
HFM1	3	0	0	0	0	0
CDC7	423	297	216	353	207	170
TGFBR3	363	187	165	272	126	110
BRDT	0	0	0	0	0	1
EPHX4	20	8	9	2	2	0
BTBD8	1	2	1	5	0	0
KIAA1107	8	0	2	0	0	0
GLMN	123	90	69	84	39	38
RPAP2	107	139	92	95	70	73
GFI1	2	1	1	2	2	3
EVI5	323	198	129	262	132	107
RPL5	29436	25485	22271	24633	16048	11500
FAM69A	206	121	104	96	40	34
SNORD21	12	0	0	1	0	0
SNORA66	3	0	0	0	0	0
MTF2	350	341	248	392	236	141
TMED5	1071	856	697	1351	781	655
CCDC18	282	213	197	203	176	95
LOC100131564	61	46	41	26	16	13
DR1	1099	819	782	1009	598	488
FNBP1L	436	220	194	557	212	240
BCAR3	477	337	274	203	176	183
DNTTIP2	1176	1177	954	1213	884	710
GCLM	2272	1780	1443	1345	805	656
ABCA4	15	7	4	8	5	4
ARHGAP29	376	169	168	110	54	55
ABCD3	867	586	470	1024	451	374
F3	198	40	57	757	274	265
SLC44A3	17	4	3	5	0	2
CNN3	1976	955	977	2075	1146	1027
LOC729970	3	6	5	15	0	1
ALG14	251	230	210	252	145	122
TMEM56	276	117	124	487	202	139
TMEM56-RWDD3	1	8	0	7	5	1
RWDD3	370	181	95	256	123	127
PTBP2	185	96	67	137	61	93
DPYD	339	136	119	242	82	79
MIR137HG	6	4	2	15	2	4
LOC729987	0	0	0	0	0	0
SNX7	1449	785	716	1833	687	749
LPPR5	0	0	2	0	3	1
LPPR4	5	5	4	0	0	0
PALMD	167	105	106	235	61	39
FRRS1	2	7	2	0	0	0
AGL	783	556	517	667	362	237
SLC35A3	350	159	148	396	195	120
HIAT1	274	143	144	242	110	82
SASS6	624	344	253	552	299	309
TRMT13	156	103	86	126	104	60
LRRC39	3	0	5	1	3	0
DBT	292	226	178	298	166	124
RTCA	574	414	381	518	315	219
CDC14A	16	12	3	30	14	11
EXTL2	646	421	357	641	385	318
SLC30A7	441	397	325	500	331	263
DPH5	593	782	750	494	409	306
S1PR1	13	4	8	5	3	4
COL11A1	2	0	0	1	0	5
RNPC3	78	42	27	68	29	22
AMY2B	28	11	7	28	9	6
ACTG1P4	5	0	0	1	0	0
LOC100129138	0	0	0	0	0	0
PRMT6	654	431	403	557	361	250
NTNG1	0	2	1	13	9	1
VAV3	193	87	82	304	87	54
VAV3-AS1	0	0	1	0	1	0
SLC25A24	1417	800	722	1231	711	646
FAM102B	223	80	62	128	51	60
HENMT1	478	548	421	628	342	253
PRPF38B	1279	1117	1057	1184	908	699
FNDC7	0	0	0	1	0	0
STXBP3	181	56	28	152	48	50
AKNAD1	0	0	1	1	2	0
GPSM2	1100	750	624	1458	804	671
CLCC1	434	401	338	379	229	154
WDR47	57	53	38	60	53	37
TAF13	78	84	69	84	66	29
TMEM167B	316	262	252	302	200	179
SCARNA2	7	2	1	0	2	0
KIAA1324	56	65	46	94	43	42
SARS	1135	1152	1038	1281	1016	666
CELSR2	168	93	105	124	59	34
PSRC1	440	457	326	695	597	433
SORT1	201	138	96	491	272	150
PSMA5	1622	1027	962	1257	698	575
SYPL2	5	6	6	20	18	8
ATXN7L2	75	109	91	69	41	30
CYB561D1	105	120	73	108	71	34
AMIGO1	10	17	4	10	0	2
GNAI3	2409	2476	1986	2825	1817	1292
GNAT2	0	5	0	0	0	0
AMPD2	986	1177	1068	1059	812	544
GSTM4	238	179	158	575	174	124
GSTM1	15	8	11	9	4	3
GSTM5	2	0	0	0	0	0
GSTM3	4044	2589	2180	5624	1999	1467
EPS8L3	1	1	2	0	0	0
CSF1	180	88	90	100	69	39
AHCYL1	6146	4968	4259	5090	3023	2175
STRIP1	1008	992	895	1026	737	512
KCNC4	54	61	52	26	19	14
LOC440600	25	21	14	23	22	9
RBM15	816	987	842	930	612	368
SLC16A4	0	1	0	0	0	0
LAMTOR5	3786	2962	2047	3807	2181	2111
KCNA2	0	0	0	0	0	0
KCNA3	0	0	0	0	0	0
CD53	5	10	1	0	2	0
LRIF1	395	275	278	327	220	114
DRAM2	384	261	180	361	147	155
CEPT1	169	96	114	169	72	79
DENND2D	18	19	27	13	15	10
PIFO	3	0	0	1	0	0
OVGP1	1	6	3	3	0	0
WDR77	1925	2154	2055	1651	1711	1314
ATP5F1	3602	3238	2822	3202	1988	1456
C1orf162	4	5	4	3	5	2
LOC100129269	0	0	0	2	0	0
RAP1A	910	611	576	906	434	351
FAM212B	34	46	20	118	71	48
LOC100506343	0	0	0	10	0	0
DDX20	328	233	179	348	218	160
KCND3	0	0	0	0	0	0
LOC643355	0	0	0	9	9	7
CTTNBP2NL	1613	933	679	1952	730	607
WNT2B	2	6	5	7	7	3
ST7L	121	100	78	95	48	39
CAPZA1	3451	2961	2710	3547	2085	1411
MOV10	569	355	317	464	244	177
RHOC	1140	1029	913	1744	848	545
PPM1J	9	5	8	5	2	3
FAM19A3	0	1	1	0	0	0
SLC16A1	4689	4059	3265	4286	2840	2161
LRIG2	20	7	12	12	13	1
MAGI3	193	134	131	222	116	65
PHTF1	350	320	234	579	215	229
RSBN1	242	151	129	256	123	116
BCL2L15	1	4	2	0	0	1
AP4B1	222	273	196	222	156	98
DCLRE1B	261	179	148	216	81	101
HIPK1	766	470	402	915	476	403
OLFML3	2	0	0	1	1	0
TRIM33	920	732	674	789	564	366
BCAS2	1185	1116	796	1059	718	602
NRAS	2715	2370	1804	3231	2037	1783
CSDE1	14583	13231	10906	15430	9245	7491
SIKE1	532	452	377	496	311	211
TSPAN2	50	30	34	25	16	8
NGF	0	2	3	26	16	9
VANGL1	353	252	228	444	313	185
CASQ2	0	0	0	0	0	0
SLC22A15	10	13	9	6	1	3
MAB21L3	0	1	0	0	0	0
ATP1A1	4512	3989	3724	3846	2532	1837
ATP1A1OS	31	9	16	35	7	5
CD58	367	429	403	410	231	177
IGSF3	349	254	284	263	141	122
PTGFRN	654	483	468	493	293	201
CD101	1	3	6	1	1	0
TTF2	555	543	449	486	355	246
TRIM45	266	195	159	293	137	83
VTCN1	0	0	0	0	0	0
MAN1A2	749	585	542	626	370	276
FAM46C	0	3	1	3	3	0
GDAP2	211	225	178	266	179	125
WDR3	1034	1196	978	723	717	675
SPAG17	0	0	0	0	0	0
TBX15	71	61	46	94	85	70
WARS2	260	278	205	352	186	184
LINC00622	0	1	0	0	0	0
ZNF697	154	128	131	129	128	63
PHGDH	2361	1994	1844	2728	1557	1039
NOTCH2	2180	1534	1229	3992	1803	1541
FAM72B	5	2	9	11	2	0
SRGAP2D	0	3	0	5	1	1
EMBP1	2	1	1	12	3	0
ANKRD20A12P	0	0	0	5	0	0
LOC100130000	0	0	0	0	0	0
FLJ39739	0	0	1	0	0	0
LOC100286793	0	0	0	0	0	0
PPIAL4G	0	0	1	0	0	0
FAM72D	40	23	28	48	42	20
LINC00623	0	0	0	0	0	2
LOC728875	6	2	2	8	1	6
PFN1P2	1	0	1	1	0	1
NBPF9	2	4	2	3	1	0
LOC653513	0	0	1	0	1	0
PDE4DIP	93	49	79	160	54	45
SEC22B	1739	1001	847	2326	950	798
NOTCH2NL	512	449	376	460	276	175
NBPF10	19	25	12	40	17	10
TXNIP	128	61	62	389	198	131
POLR3GL	482	316	348	425	188	124
ANKRD34A	90	135	87	80	64	39
LIX1L	135	80	65	137	71	59
RBM8A	4015	5471	4703	4089	3692	2666
GNRHR2	2	1	2	2	1	0
PEX11B	200	204	150	264	171	124
ITGA10	1	0	2	3	0	0
PIAS3	547	515	418	857	511	397
NUDT17	0	1	0	2	0	1
POLR3C	229	294	246	277	216	158
RNF115	204	276	220	300	206	169
PDZK1	1	0	0	4	0	0
GPR89A	301	377	346	324	355	241
HYDIN2	0	2	0	0	0	0
PRKAB2	467	390	349	425	279	205
PDIA3P	22	5	10	9	3	5
CHD1L	1112	848	795	736	506	367
LINC00624	2	0	0	0	0	0
BCL9	164	134	149	167	110	88
ACP6	268	232	206	197	97	88
MIR5087	0	0	0	0	0	2
NBPF14	3	0	1	0	1	0
NBPF15	0	2	0	2	2	0
NBPF16	0	0	0	0	1	0
PPIAL4E	0	0	0	0	1	0
LOC645166	10	15	5	2	10	7
LOC388692	18	21	16	12	13	6
FAM91A2	0	3	0	0	0	0
HIST2H2BF	1	6	2	1	3	0
HIST2H3D	1	0	0	0	0	1
HIST2H2BC	13	7	22	21	12	5
HIST2H2BE	275	167	137	308	226	149
HIST2H2AC	40	31	21	21	16	7
HIST2H2AB	2	2	0	2	0	0
BOLA1	228	182	131	181	88	60
SV2A	223	151	130	180	87	59
SF3B4	876	902	762	928	651	542
MTMR11	39	39	39	73	45	23
OTUD7B	405	341	249	374	220	156
VPS45	431	255	264	378	226	124
PLEKHO1	430	316	322	380	304	182
ANP32E	4368	3612	2922	5135	3248	2713
CA14	0	0	0	3	0	0
APH1A	3832	3387	3957	3874	2804	1775
C1orf54	0	4	7	7	2	4
C1orf51	2	7	2	5	12	5
MRPS21	6389	6881	5206	6835	4184	2948
PRPF3	609	680	697	736	568	352
RPRD2	666	574	507	815	472	352
TARS2	432	393	352	369	252	159
ECM1	3	9	5	1	3	1
LINC00568	6	2	8	3	3	1
ADAMTSL4	15	12	4	2	2	0
MCL1	6565	6917	5791	8910	6311	4565
ENSA	5920	4735	4259	8293	4541	3497
GOLPH3L	353	295	234	412	222	204
HORMAD1	50	59	51	42	33	26
CTSS	76	40	40	11	0	0
CTSK	16	11	11	13	8	1
ARNT	865	711	653	873	473	375
SETDB1	550	539	453	594	372	326
CERS2	3418	1395	1346	2933	1092	1332
ANXA9	0	0	1	2	0	0
FAM63A	52	47	33	49	11	20
PRUNE	864	670	527	843	435	336
BNIPL	5	2	5	2	1	0
C1orf56	86	82	58	76	40	40
CDC42SE1	2094	1969	1863	2351	1511	1003
MLLT11	1677	1690	1584	1726	860	620
GABPB2	56	32	26	73	47	25
SEMA6C	31	23	13	16	5	3
LYSMD1	149	166	100	197	108	67
SCNM1	6	8	4	12	4	7
TMOD4	9	5	10	13	12	5
VPS72	1320	1270	1268	1519	951	747
PIP5K1A	2214	1569	1612	2290	1403	1033
PSMD4	4430	4363	4465	4036	2718	1724
ZNF687	348	312	301	438	215	181
PI4KB	483	521	436	708	449	330
RFX5	1245	918	663	1406	594	543
SELENBP1	674	592	445	839	345	223
PSMB4	6635	6268	5512	7242	4537	3137
POGZ	550	438	357	788	395	300
CGN	36	21	27	49	28	27
TUFT1	1105	675	632	1889	887	596
SNX27	626	505	397	633	432	321
CELF3	0	0	0	2	0	0
MRPL9	1132	1190	1116	1158	914	616
OAZ3	20	51	34	60	21	15
TDRKH	17	4	5	34	8	9
RORC	5	2	1	5	0	0
C2CD4D	0	0	0	1	0	0
LOC100132111	5	3	0	0	0	0
THEM4	465	477	430	194	165	105
S100A10	3044	3390	2719	13805	5258	4254
S100A11	2584	3103	2849	3621	2430	1318
TCHH	0	0	0	0	0	0
FLG	0	0	0	0	0	0
FLG2	2	0	0	0	0	0
LCE5A	0	0	0	0	0	0
S100A6	30533	26901	21845	48132	23317	17142
S100A5	0	0	0	1	0	0
S100A4	15804	10997	10970	18210	9142	5674
S100A3	295	213	263	127	77	48
S100A2	10037	17963	14556	3480	2534	1960
S100A16	2017	3102	2783	511	290	191
S100A14	23	15	21	1	0	0
S100A13	2274	2345	2204	1615	878	605
S100A1	2	0	0	0	1	0
CHTOP	2242	2457	1950	2497	1771	1249
SNAPIN	1141	1194	1003	1480	808	606
ILF2	2957	2068	1969	2405	1757	1070
NPR1	309	232	220	613	276	134
INTS3	124	48	51	87	46	22
SLC27A3	158	225	207	285	193	95
GATAD2B	669	429	401	691	381	276
DENND4B	450	473	414	538	462	245
CRTC2	293	69	61	226	77	65
SLC39A1	3811	3862	3713	3661	2344	1737
CREB3L4	188	121	152	196	82	63
JTB	8589	7885	7138	8491	5757	3959
RAB13	866	745	746	1036	500	348
RPS27	13116	11907	8969	14170	7547	5078
NUP210L	2	0	0	0	0	0
TPM3	5904	6522	4554	8310	4876	4112
C1orf189	0	0	0	5	2	1
C1orf43	8182	8437	7444	7511	5063	3865
UBAP2L	2430	2719	2346	3040	2031	1526
HAX1	1949	2087	2051	2314	1728	926
AQP10	2	4	3	0	0	0
ATP8B2	498	345	354	391	249	158
IL6R	63	62	42	46	36	24
SHE	3	1	0	0	0	0
UBE2Q1	1880	1479	1280	2038	1414	949
CHRNB2	0	0	0	0	0	0
ADAR	2618	2266	2184	2565	1668	1155
KCNN3	0	0	1	2	0	0
PMVK	698	905	747	869	649	445
PBXIP1	354	157	141	703	149	81
PYGO2	1350	1218	1020	1491	881	590
SHC1	2339	2189	2076	3618	2595	1549
CKS1B	6540	6013	5968	6930	4827	4004
MIR4258	0	0	0	0	0	0
FLAD1	640	744	607	623	455	336
LENEP	0	0	0	0	0	0
ZBTB7B	201	154	92	141	102	57
DCST2	0	0	0	0	0	0
DCST1	0	0	0	0	0	0
LOC100505666	52	32	27	34	11	15
ADAM15	2150	1836	2185	2207	1605	666
EFNA4	87	114	94	161	81	63
EFNA3	63	42	69	72	31	21
EFNA1	625	505	418	1833	1090	653
SLC50A1	732	602	654	808	502	305
DPM3	1052	894	670	1200	595	349
KRTCAP2	3190	3295	2832	2779	1841	1374
TRIM46	34	38	23	28	24	15
MUC1	471	504	429	340	151	87
THBS3	90	79	57	355	143	83
MTX1	44	61	47	60	49	35
GBAP1	150	186	94	136	68	44
GBA	57	100	34	110	53	40
FAM189B	1654	2002	1717	1841	1269	872
SCAMP3	954	1175	1017	1271	941	656
CLK2	321	300	255	355	245	176
HCN3	54	24	35	35	16	9
PKLR	4	0	0	0	0	0
FDPS	3513	2956	2618	5409	2365	1679
RUSC1-AS1	3	3	4	4	0	5
RUSC1	691	784	752	1015	583	329
ASH1L	619	509	435	622	387	271
MIR555	0	0	0	0	0	0
ASH1L-AS1	138	78	71	104	46	45
MSTO1	122	97	108	100	61	31
MSTO2P	2	1	2	3	1	4
YY1AP1	1014	1015	974	1182	766	465
DAP3	2557	2531	2192	2048	1334	1039
GON4L	210	165	140	189	124	94
SYT11	60	59	39	112	31	22
RIT1	226	257	179	403	173	138
KIAA0907	1327	851	831	1105	548	413
SNORA42	6	0	0	2	1	0
RXFP4	0	3	0	0	0	0
ARHGEF2	489	436	396	497	341	204
SSR2	4409	5109	4258	5240	3650	2514
UBQLN4	99	135	101	114	94	82
LAMTOR2	1309	1092	1026	1047	695	471
MEX3A	588	466	483	448	469	361
LMNA	7432	6304	6388	6940	4327	2261
SEMA4A	0	0	0	0	0	0
SLC25A44	1056	1205	1053	1548	1079	910
PMF1	500	566	510	629	454	252
PAQR6	56	24	33	43	10	2
SMG5	314	318	253	363	289	223
TMEM79	252	293	333	204	194	139
C1orf85	1069	912	817	1273	667	456
CCT3	9372	10804	9373	7861	6483	4348
TSACC	12	20	13	5	10	1
MEF2D	1289	833	772	1421	606	404
IQGAP3	381	383	314	712	447	273
APOA1BP	2665	2791	2413	2291	1481	987
GPATCH4	2661	3310	2777	2620	2478	1707
BCAN	0	1	3	0	0	0
NES	719	821	670	74	67	29
CRABP2	873	867	887	345	193	147
ISG20L2	345	367	358	275	299	199
RRNAD1	209	178	159	142	94	78
MRPL24	2183	2607	2374	1914	1641	1132
HDGF	15099	14015	13403	18842	12081	7984
PRCC	577	437	413	488	333	204
SH2D2A	299	406	401	35	44	20
NTRK1	3	0	0	0	0	0
PEAR1	56	67	46	20	6	11
LRRC71	0	0	0	0	1	0
ARHGEF11	127	83	89	73	45	19
ETV3	6	3	4	5	11	3
KIRREL	11	2	5	9	11	4
SPTA1	0	0	0	0	0	0
IFI16	211	102	119	78	28	21
DUSP23	423	593	431	234	238	167
C1orf204	40	35	34	8	9	9
VSIG8	11	12	13	3	3	1
CCDC19	11	20	18	17	15	6
TAGLN2	20467	17416	20845	26375	15779	7324
IGSF9	73	118	101	36	30	19
SLAMF9	0	0	1	0	0	0
LOC100505633	87	90	60	159	33	20
PIGM	922	976	752	744	611	406
IGSF8	89	82	100	58	35	26
CASQ1	0	1	0	0	0	0
PEA15	1096	1193	1172	2416	1505	948
DCAF8	1326	1250	1276	1368	882	654
PEX19	666	550	448	807	464	302
COPA	2425	1485	1448	2301	1223	764
SUMO1P3	12	12	8	14	7	5
NCSTN	558	405	335	725	338	258
NHLH1	2	4	4	0	2	0
CD84	1	0	0	0	0	0
SLAMF7	0	2	0	0	0	0
F11R	130	97	117	75	29	22
TSTD1	613	425	414	416	244	159
USF1	10	2	3	1	0	2
ARHGAP30	0	0	0	0	0	0
PVRL4	0	10	4	6	4	3
KLHDC9	54	49	44	59	28	19
PFDN2	3663	3593	2831	3461	2610	2429
NIT1	278	243	226	304	179	88
DEDD	519	612	456	721	520	311
UFC1	2761	2919	3051	3500	1900	1130
USP21	187	167	130	185	127	80
PPOX	253	208	231	280	169	124
B4GALT3	1287	1500	1328	1294	1232	769
ADAMTS4	3	0	0	9	1	0
NDUFS2	8729	9162	9824	7834	6020	4572
FCER1G	1	2	1	1	6	1
APOA2	0	0	1	0	0	0
TOMM40L	374	446	360	431	322	192
MPZ	6	3	3	1	1	1
SDHC	3160	2538	2145	3838	1888	1743
FCGR2A	12	0	3	2	1	0
HSPA6	5	12	4	1	4	0
HSPA7	0	3	0	0	0	0
RPL31P11	5	5	1	3	0	1
FCRLB	10	20	2	3	6	3
DUSP12	573	650	460	604	491	404
ATF6	672	654	493	774	452	358
OLFML2B	1	2	2	7	5	1
NOS1AP	6	6	1	5	0	4
C1orf226	19	5	6	6	2	2
UHMK1	905	451	400	1009	588	488
UAP1	474	394	377	463	329	220
DDR2	2	0	0	1	0	0
HSD17B7	108	32	29	153	24	30
C1orf110	8	2	2	3	2	0
RGS4	0	1	5	0	0	0
RGS5	35	37	26	51	11	15
NUF2	706	436	445	661	404	252
PBX1	1934	1291	1115	2376	914	829
MGST3	5214	4815	3592	8108	3716	3080
ALDH9A1	599	521	453	515	349	277
LOC440700	3	0	1	0	0	0
TMCO1	3407	2997	2480	3886	2074	1547
UCK2	1327	1143	975	1045	656	456
FAM78B	4	8	3	0	3	4
POGK	397	419	382	415	336	226
TADA1	295	203	251	277	149	126
DUSP27	0	0	0	1	0	0
POU2F1	568	458	416	747	495	370
CD247	13	18	14	2	0	4
CREG1	497	277	238	375	173	160
MPZL1	1216	1051	907	1396	756	535
ADCY10	0	2	0	0	0	0
MPC2	1180	718	571	1713	612	661
DCAF6	1479	852	813	2326	894	702
GPR161	231	177	132	302	160	121
TIPRL	1595	1065	935	1815	974	1171
SFT2D2	85	97	68	123	70	78
TBX19	22	20	16	22	24	6
DPT	0	1	0	0	0	0
LINC00626	1	0	0	2	0	2
ATP1B1	3084	2627	2441	4127	1840	1451
NME7	597	476	418	426	271	193
BLZF1	25	32	34	25	30	17
C1orf114	0	0	1	2	0	0
SLC19A2	187	19	25	69	31	27
SELL	0	1	1	0	0	0
METTL18	110	101	89	105	65	46
C1orf112	355	290	302	342	197	131
SCYL3	48	34	13	29	18	19
KIFAP3	199	189	169	237	148	129
GORAB	159	114	117	154	99	66
PRRX1	56	40	15	23	24	31
FMO4	3	3	0	1	0	0
TOP1P1	0	0	0	0	4	4
PRRC2C	2880	2752	2444	2556	1751	1111
VAMP4	192	146	90	154	95	73
METTL13	694	829	609	761	562	386
DNM3	15	20	4	31	16	7
PIGC	761	474	444	697	360	284
SUCO	353	340	316	553	321	232
TNFSF4	2	2	2	2	0	0
LOC100506023	5	3	11	18	14	7
PRDX6	7539	6083	5391	6781	4143	2658
ANKRD45	0	0	1	0	0	0
KLHL20	171	133	113	141	94	73
CENPL	90	62	74	130	63	60
DARS2	370	276	269	321	170	102
GAS5-AS1	0	0	1	9	7	0
GAS5	6503	5860	4391	4232	3623	2930
SNORD81	122	94	82	55	68	51
SNORD47	97	107	65	65	74	32
SNORD80	52	49	17	55	22	35
SNORD79	12	15	14	15	13	6
SNORD78	0	0	0	1	1	0
SNORD44	3	0	0	0	0	1
SNORD77	22	16	13	6	12	11
SNORD76	3	2	3	3	1	0
SNORD75	0	0	0	1	0	0
SNORD74	2	2	2	2	0	0
ZBTB37	15	6	4	5	3	3
SERPINC1	0	0	3	1	4	2
RC3H1	235	148	133	257	122	91
RABGAP1L	96	59	53	93	59	37
CACYBP	4530	5199	4132	3966	3279	2646
MRPS14	1637	1312	912	1860	880	882
KIAA0040	397	192	221	665	341	246
TNR	0	0	0	1	0	0
RFWD2	496	337	304	413	258	160
SCARNA3	0	1	0	0	0	0
PAPPA2	1	5	0	2	0	0
FAM5B	0	0	0	0	0	0
LOC730102	18	5	12	11	4	4
RASAL2-AS1	36	29	23	53	23	15
RASAL2	264	150	150	402	168	126
TEX35	0	1	0	0	0	0
C1orf220	0	3	6	6	2	0
RALGPS2	313	214	243	377	271	176
ANGPTL1	0	0	1	1	0	0
FAM20B	941	691	555	1270	614	462
TOR3A	596	669	696	555	396	286
ABL2	1065	870	749	891	641	422
SOAT1	1661	1095	875	781	449	351
AXDND1	1	0	0	0	0	0
FAM163A	1	0	0	0	0	0
TOR1AIP2	2215	1992	1783	2648	1595	1063
TOR1AIP1	447	304	285	525	286	226
CEP350	632	462	442	636	403	286
QSOX1	564	876	600	958	639	486
FLJ23867	14	7	11	23	3	7
LHX4	1	4	0	0	1	0
LOC100527964	43	64	77	42	40	28
ACBD6	492	459	348	461	293	237
XPR1	419	280	256	470	226	187
KIAA1614	0	1	0	0	0	0
STX6	546	398	421	503	369	237
MR1	148	130	108	72	29	18
IER5	1801	968	977	1812	963	844
GLUL	1662	874	681	5743	1626	1406
RNASEL	53	21	17	9	5	6
RGS16	85	109	82	24	40	48
LOC284648	0	0	0	0	0	0
NPL	30	31	22	8	10	2
DHX9	3341	2736	2126	4022	2482	2139
LAMC1	2218	1725	1318	2829	1479	1038
LAMC2	5	2	3	5	7	2
NMNAT2	9	8	8	20	4	3
SMG7-AS1	2	4	6	2	2	1
SMG7	656	661	494	825	508	409
NCF2	9	11	13	31	23	15
ARPC5	4881	2587	2077	5682	2696	2313
RGL1	50	20	27	98	48	35
GLT25D2	38	26	22	21	10	11
TSEN15	1059	598	567	926	480	373
C1orf21	393	279	262	333	183	110
EDEM3	466	314	254	451	235	191
FAM129A	67	60	52	349	145	85
RNF2	218	185	140	181	151	105
TRMT1L	576	436	444	386	322	244
SWT1	35	18	16	29	15	11
IVNS1ABP	2260	1899	1553	2765	1730	1274
HMCN1	44	17	9	10	1	1
PRG4	2	1	0	0	0	0
TPR	2494	2075	1633	2323	1248	1010
C1orf27	323	338	237	243	181	169
OCLM	2	0	3	1	0	0
PTGS2	605	551	620	72	29	16
PLA2G4A	739	320	319	332	156	120
RGS18	0	0	0	1	0	0
RGS2	897	916	856	483	489	442
UCHL5	1447	1455	1430	1136	907	707
TROVE2	668	560	684	517	359	212
GLRX2	827	996	807	672	538	418
CDC73	708	613	513	762	473	341
B3GALT2	0	0	0	5	1	0
KCNT2	4	1	0	5	3	5
CFH	328	167	135	230	131	87
CFHR1	8	2	9	15	0	5
CFHR4	0	0	0	0	0	1
ASPM	1085	705	695	1323	800	569
ZBTB41	298	215	156	408	232	184
CRB1	312	130	90	530	174	95
DENND1B	78	64	49	88	47	21
C1orf53	86	100	67	165	68	73
LHX9	7	2	5	17	2	10
NEK7	398	116	105	987	284	303
ATP6V1G3	0	3	0	0	0	0
PTPRC	0	0	0	0	0	0
LOC100131234	2	0	0	1	1	2
MIR181B1	2	2	1	0	2	0
MIR181A1	0	1	0	0	0	0
NR5A2	4	1	1	0	0	0
ZNF281	244	139	131	184	106	61
KIF14	961	591	498	1068	603	511
DDX59	51	7	14	28	8	7
CAMSAP2	1307	1269	1165	1430	955	661
C1orf106	7	2	2	5	0	1
KIF21B	6	1	3	3	1	0
ASCL5	1	2	1	0	0	0
TMEM9	2561	1835	1770	2487	1478	1100
IGFN1	421	287	347	1150	620	359
PKP1	40	63	47	5	9	5
TNNT2	0	0	0	2	1	0
LAD1	0	1	0	0	0	0
PHLDA3	1407	1005	952	1258	771	478
CSRP1	1777	723	774	1737	1154	667
RPS10P7	94	47	25	53	18	7
NAV1	455	579	484	343	242	164
IPO9	1650	1266	1057	1549	871	596
SHISA4	102	80	80	96	28	28
LMOD1	11	2	6	0	3	0
TIMM17A	3496	3228	2678	3162	1910	1570
RNPEP	1361	1097	922	1092	456	335
ELF3	256	100	96	101	23	25
GPR37L1	3	2	5	1	0	0
ARL8A	1596	1208	1046	1654	935	1031
PTPRVP	0	0	0	0	0	0
LGR6	8	13	11	1	0	0
UBE2T	1663	1223	1009	1844	1153	810
PPP1R12B	191	102	93	254	120	112
SYT2	0	0	0	2	0	0
KDM5B	530	298	240	540	296	195
KDM5B-AS1	12	8	3	14	8	3
LOC148709	0	1	3	3	2	1
RABIF	369	331	283	450	271	184
KLHL12	542	643	518	615	390	379
ADIPOR1	566	408	358	695	336	186
CYB5R1	631	678	629	930	564	407
LOC401980	1	1	4	0	2	0
TMEM183A	17	14	18	22	17	11
PPFIA4	4	3	3	6	1	0
ADORA1	2	4	0	4	0	0
LOC730227	0	1	0	0	0	0
BTG2	85	57	60	113	66	67
FMOD	7	2	2	0	0	0
PRELP	1	0	0	0	0	0
ATP2B4	299	241	195	391	150	100
SNORA77	2	0	1	0	0	0
LINC00260	8	18	16	5	8	4
ZC3H11A	836	652	463	1078	452	352
ZBED6	57	35	55	60	27	17
SNRPE	6719	5534	4283	6188	4005	3639
SOX13	92	75	54	81	49	35
ETNK2	45	38	31	22	12	11
REN	0	0	0	0	0	0
KISS1	0	0	0	0	0	0
PLEKHA6	7	4	3	0	0	0
LINC00628	0	2	0	0	0	0
PPP1R15B	1124	448	398	870	406	288
PIK3C2B	250	158	113	151	77	84
MDM4	775	799	639	710	601	384
LRRN2	9	23	3	0	0	0
NFASC	0	0	0	0	0	1
TMEM81	65	61	46	60	40	41
RBBP5	450	382	364	416	287	166
DSTYK	616	576	591	636	383	270
TMCC2	100	110	74	89	23	22
NUAK2	70	39	35	90	56	43
CDK18	29	13	16	4	3	0
MFSD4	0	0	1	0	0	0
ELK4	363	232	162	382	177	183
SLC45A3	196	162	168	72	95	52
NUCKS1	10564	7929	7664	9716	5826	4313
RAB7L1	1036	789	639	820	637	412
SLC41A1	325	280	252	261	168	159
LOC284581	1	0	0	1	2	0
SLC26A9	1	0	0	0	0	0
FAM72A	2	2	7	4	5	1
C1orf186	1	0	0	0	0	0
SRGAP2C	13	9	6	27	11	10
SRGAP2	542	423	370	863	466	324
IKBKE	118	131	128	100	79	54
RASSF5	67	65	76	12	15	9
EIF2D	827	665	636	785	498	325
DYRK3	52	34	27	57	33	17
MAPKAPK2	2723	2410	2176	2312	1855	1340
IL19	0	0	0	0	0	0
IL24	0	0	0	0	1	0
FAIM3	54	56	52	34	16	9
C1orf116	0	0	0	0	0	0
YOD1	240	207	152	166	111	109
PFKFB2	405	311	333	368	242	157
C4BPB	84	70	59	286	96	84
C4BPA	1	1	0	9	2	8
CD55	10283	5053	4462	5266	1992	2367
CR2	3	5	4	0	0	0
CD46	720	465	480	825	402	232
MIR29C	0	0	0	0	0	2
CD34	1	0	0	0	0	0
PLXNA2	0	10	6	7	2	2
LAMB3	546	458	374	47	5	7
G0S2	49	76	55	3	1	2
HSD11B1	0	1	0	0	0	0
C1orf74	94	116	107	63	49	36
DIEXF	345	314	297	252	225	113
SYT14	0	0	1	0	0	1
SERTAD4-AS1	4	1	2	5	6	2
SERTAD4	6	3	5	7	6	3
HHAT	38	38	30	99	54	66
KCNH1	31	18	18	63	27	29
RCOR3	379	348	333	496	316	201
TRAF5	539	445	403	517	386	279
LINC00467	204	166	175	71	57	49
SLC30A1	166	157	123	211	149	102
NEK2	556	275	276	621	334	220
LPGAT1	1098	755	662	1709	795	750
INTS7	544	475	470	586	369	229
DTL	1003	796	810	1044	536	386
PPP2R5A	410	442	333	587	401	291
TMEM206	248	230	208	270	156	147
NENF	1357	1256	1047	1200	703	492
ATF3	71	46	29	392	140	127
BATF3	206	207	183	95	81	96
NSL1	962	703	636	917	519	350
TATDN3	144	120	122	146	67	61
C1orf227	1	3	0	1	0	0
FLVCR1-AS1	57	52	43	45	20	8
FLVCR1	449	485	416	311	245	171
VASH2	54	45	32	63	24	27
ANGEL2	247	216	249	201	170	134
RPS6KC1	141	136	102	152	106	77
SMYD2	572	480	407	739	491	414
PTPN14	2922	1997	1806	2974	1425	993
CENPF	3265	2876	2430	3737	2380	1704
KCNK2	12	25	14	39	30	23
KCTD3	1918	1316	954	1826	974	931
ESRRG	0	0	0	0	0	1
GPATCH2	65	106	88	54	40	27
SPATA17	12	16	13	5	2	4
RRP15	800	582	601	533	479	349
LOC728463	34	11	10	19	1	0
TGFB2	1094	758	634	1002	750	622
LOC643723	0	0	0	2	0	0
LYPLAL1	208	75	106	75	47	21
EPRS	1862	1338	978	1945	1019	842
BPNT1	343	242	213	344	182	140
IARS2	2871	1602	1171	2109	1166	1161
RAB3GAP2	1162	971	857	1202	656	452
AURKAPS1	17	7	5	17	9	9
MARK1	210	157	106	170	112	89
C1orf115	63	24	23	30	12	8
2002-03-01	186	149	113	125	48	60
2001-03-01	1713	922	776	1953	878	784
HLX	142	130	149	164	86	55
C1orf140	2	0	1	1	0	0
DUSP10	86	35	25	41	12	11
HHIPL2	1	0	2	2	2	0
TAF1A	64	32	42	25	30	16
MIA3	380	314	285	329	200	135
AIDA	117	97	70	128	115	62
BROX	11	7	10	20	8	6
FAM177B	0	0	0	0	0	0
DISP1	555	497	397	528	299	177
SUSD4	0	0	1	0	0	0
C1orf65	0	0	1	0	0	0
CAPN2	1584	1758	1490	1683	971	721
TP53BP2	496	351	283	589	348	271
FBXO28	273	259	215	333	186	139
DEGS1	1074	499	480	987	390	291
NVL	256	199	187	301	145	110
CNIH4	2134	1820	1608	2449	1466	1225
WDR26	1281	805	558	1327	619	541
CNIH3	2	2	4	0	1	0
DNAH14	139	166	131	104	73	70
LBR	1892	1537	1125	2222	1531	1309
ENAH	4118	3321	2922	4009	3406	2301
SRP9	1633	853	787	1858	838	715
EPHX1	257	144	133	270	115	62
TMEM63A	95	94	63	106	78	53
LEFTY1	1	0	1	0	0	0
PYCR2	3019	2815	2297	2515	1632	1285
LEFTY2	0	0	0	0	0	0
SDE2	252	166	144	189	127	116
ACBD3	1671	1331	1142	1762	930	660
LIN9	256	177	156	287	124	141
PARP1	3806	2614	1967	2906	1937	1806
C1orf95	0	2	0	0	0	1
ITPKB	48	34	39	26	16	10
PSEN2	427	578	416	317	256	207
ADCK3	521	526	384	563	292	225
CDC42BPA	581	633	517	780	543	409
ZNF678	67	53	41	55	37	34
LOC100130093	15	5	3	13	3	3
JMJD4	383	429	400	352	339	190
SNAP47	454	498	375	431	291	206
ARF1	8391	7254	6441	8790	5496	3837
C1orf35	503	532	512	539	382	206
MRPL55	705	799	720	570	463	291
GUK1	1993	1694	1290	1947	1248	836
GJC2	74	44	57	56	52	24
IBA57	66	82	83	106	100	66
C1orf145	27	15	10	15	2	4
OBSCN	141	140	127	105	73	24
TRIM11	1398	1744	1719	1622	1391	1142
HIST3H2A	7	6	6	8	3	2
HIST3H2BB	0	0	1	0	0	0
RNF187	3179	2885	3031	3083	2036	1075
RHOU	19	11	14	5	2	1
DUSP5P1	21	2	3	9	4	1
RAB4A	924	647	574	956	475	364
CCSAP	232	149	170	348	182	160
ACTA1	0	1	1	1	2	0
NUP133	1071	999	790	919	603	496
ABCB10	146	93	72	136	86	69
TAF5L	381	321	248	462	306	255
URB2	454	355	275	301	243	215
GALNT2	10933	7859	6066	11103	5420	4266
PGBD5	10	3	3	0	1	0
COG2	212	227	182	202	123	99
AGT	8	5	12	7	0	3
C1orf198	595	310	314	2027	851	613
TTC13	117	103	54	110	54	56
ARV1	411	261	256	291	162	132
FAM89A	32	19	22	219	95	57
C1orf131	343	315	328	305	214	202
GNPAT	835	614	544	700	400	300
EXOC8	310	237	228	360	257	161
SPRTN	272	174	168	241	191	128
EGLN1	679	406	297	713	357	364
TSNAX	995	809	776	796	496	319
DISC1	1	0	0	2	0	0
SIPA1L2	147	103	91	136	96	73
MAP10	3	0	0	1	2	0
NTPCR	388	358	299	403	204	157
PCNXL2	108	76	73	75	36	31
KIAA1804	360	186	167	135	115	92
KCNK1	762	311	298	775	239	197
SLC35F3	170	182	140	192	113	83
COA6	2440	891	642	1636	799	996
TARBP1	450	345	239	279	165	124
IRF2BP2	2666	1440	1391	1925	914	898
LINC00184	4	0	0	0	0	0
LOC100506810	2	1	3	2	0	2
TOMM20	4036	3563	2992	4474	2737	1921
SNORA14B	0	0	0	0	0	0
RBM34	805	789	648	766	521	362
ARID4B	930	554	529	1007	564	377
GGPS1	357	351	272	481	194	174
TBCE	984	921	810	806	545	394
B3GALNT2	1692	1488	1216	1625	976	793
GNG4	48	40	47	3	5	2
LYST	94	42	21	88	27	17
NID1	243	145	100	165	83	51
GPR137B	24	13	10	31	15	9
ERO1LB	10	6	5	32	12	6
EDARADD	27	34	18	28	25	17
LGALS8	342	350	285	387	234	147
LGALS8-AS1	5	3	0	3	0	1
HEATR1	1417	1792	1443	1102	1043	851
MTR	546	347	278	589	291	234
RYR2	2	1	1	0	0	0
LOC339535	28	9	5	0	0	0
CHRM3	3	1	7	3	1	2
FMN2	97	69	66	164	104	51
GREM2	16	0	3	1	0	1
RGS7	0	0	0	0	0	0
FH	2432	1940	1611	1799	1113	875
KMO	0	0	0	0	0	1
OPN3	685	509	481	702	310	234
CHML	579	410	336	1169	584	501
WDR64	2	0	0	0	0	0
EXO1	288	201	238	327	204	173
LOC731275	0	1	0	1	0	1
CEP170	318	261	220	312	157	131
SDCCAG8	331	312	280	227	122	113
MIR4677	0	0	0	0	0	0
AKT3	13	6	2	12	9	11
LOC339529	0	0	0	0	0	0
ZBTB18	63	27	34	131	104	66
ADSS	1467	1231	989	1219	845	759
C1orf101	5	1	1	2	3	0
DESI2	720	527	393	971	503	449
COX20	2198	2240	1704	3693	2146	1880
HNRNPU-AS1	969	921	706	614	580	390
HNRNPU	19782	19331	16491	18892	13881	11488
EFCAB2	259	223	215	314	181	142
KIF26B	0	0	0	0	0	0
SMYD3	574	468	465	553	282	235
TFB2M	655	326	299	565	321	256
CNST	228	155	113	280	141	126
SCCPDH	1843	1743	1338	1350	792	582
AHCTF1	1148	708	659	973	606	428
ZNF695	109	88	68	96	79	61
ZNF670	240	206	292	244	182	183
ZNF669	25	31	14	18	14	10
ZNF124	80	69	80	73	47	26
MIR3916	0	0	1	0	0	0
ZNF496	7	1	3	10	4	4
OR2G3	0	0	0	0	0	0
TRIM58	0	0	0	0	1	0
OR14I1	1	0	0	0	0	0
SH3BP5L	1223	974	1384	1639	936	387
ZNF672	395	356	347	423	298	159
ZNF692	488	504	589	461	323	164
PGBD2	57	25	27	62	20	15
ZMYND11	1369	1041	800	1710	1158	845
DIP2C	88	52	58	223	93	54
LARP4B	1613	1470	1033	1713	1334	854
GTPBP4	2518	2210	1747	2772	1896	2065
IDI2-AS1	8	3	10	4	5	1
IDI1	778	769	568	2937	735	552
WDR37	145	77	81	263	109	107
PFKP	3854	4203	3758	4695	3606	2301
PITRM1	432	423	396	520	394	243
PITRM1-AS1	8	1	7	0	4	0
KLF6	739	374	401	1291	672	484
LINC00704	0	0	0	0	0	0
AKR1E2	3	1	0	5	0	0
AKR1C1	12	13	11	17	4	6
AKR1C2	981	453	458	939	414	244
AKR1C3	2303	1437	1047	2380	746	552
AKR1C4	1	0	0	0	0	0
NET1	730	397	326	523	353	339
ASB13	169	157	106	98	74	39
FAM208B	261	164	165	233	171	130
GDI2	4641	5274	4389	6289	4238	3296
ANKRD16	64	95	63	57	71	49
FBXO18	599	425	412	758	416	297
IL15RA	103	68	33	93	64	68
RBM17	2773	2256	1744	3442	2224	2125
PFKFB3	997	1074	980	1003	787	761
LOC399715	1	1	2	2	2	0
PRKCQ	0	0	1	0	0	0
PRKCQ-AS1	6	9	11	7	3	2
LINC00707	63	178	124	16	18	20
SFMBT2	47	43	18	81	25	43
ITIH2	0	1	0	0	0	0
KIN	133	122	85	193	122	81
ATP5C1	1967	1496	1261	2093	1137	999
TAF3	240	254	242	343	257	135
GATA3	14	3	6	3	0	4
SFTA1P	2	0	0	0	0	0
CELF2	30	11	21	17	22	14
USP6NL	113	83	91	172	71	52
ECHDC3	140	62	65	39	15	18
PROSER2	136	92	98	159	108	83
UPF2	905	985	749	1297	695	519
DHTKD1	221	191	215	343	189	101
SEC61A2	180	116	93	205	131	99
NUDT5	1598	1548	1273	2182	1262	851
CDC123	3586	3256	3165	4250	2902	2110
CAMK1D	262	172	162	323	181	140
LOC283070	840	401	314	1137	468	284
CCDC3	248	196	149	40	15	9
OPTN	805	388	385	1041	379	249
MCM10	777	640	584	901	576	379
PHYH	255	184	165	203	144	118
SEPHS1	1131	931	963	1564	1120	789
BEND7	0	0	0	0	0	0
PRPF18	492	251	259	460	214	152
FRMD4A	2	3	7	0	0	1
FAM107B	1479	1114	937	2098	1119	976
CDNF	0	0	0	1	0	0
HSPA14	535	406	401	563	375	305
SUV39H2	203	152	125	221	147	131
DCLRE1C	103	122	117	196	139	99
MEIG1	7	4	2	1	2	1
OLAH	0	0	0	4	0	0
ACBD7	5	3	8	82	24	30
C10orf111	4	0	0	2	2	1
RPP38	230	242	172	278	199	162
NMT2	260	204	161	460	283	228
PPIAP30	0	0	0	0	0	0
FAM171A1	397	259	213	413	270	172
FAM188A	115	77	89	173	84	74
PTER	220	145	113	203	111	79
RSU1	1128	730	587	1466	838	660
CUBN	0	0	0	0	0	0
TRDMT1	53	65	45	81	37	20
VIM	7925	8505	6496	10927	6469	5191
ST8SIA6	0	0	0	1	0	0
PTPLA	676	455	344	1138	525	503
STAM	442	293	293	656	350	252
TMEM236	0	0	0	0	0	3
CACNB2	0	1	0	0	0	0
NSUN6	78	56	60	105	67	59
ARL5B	22	22	28	42	33	22
PLXDC2	71	75	65	205	89	74
NEBL	47	51	33	88	55	32
NEBL-AS1	0	0	0	1	0	0
C10orf114	73	69	44	70	53	36
SKIDA1	48	42	44	91	68	34
MLLT10	413	271	191	446	217	179
DNAJC1	1105	777	703	1068	609	478
LOC100130992	16	5	6	5	2	2
COMMD3	938	995	764	719	457	316
LOC100499489	26	6	19	42	16	14
PIP4K2A	522	543	459	772	492	344
ARMC3	0	0	0	1	0	0
MSRB2	732	592	657	806	467	260
C10orf67	1	0	0	8	1	4
OTUD1	91	32	37	76	49	30
KIAA1217	279	211	166	421	181	155
ARHGAP21	856	763	728	1302	832	566
PRTFDC1	65	33	45	64	30	34
ENKUR	7	7	8	10	0	3
THNSL1	88	60	79	57	41	32
PDSS1	228	192	154	224	127	112
ABI1	674	396	341	850	420	361
ANKRD26	145	144	126	195	118	79
YME1L1	1406	1077	1003	1844	1091	897
MASTL	164	98	69	278	104	81
ACBD5	229	100	120	218	108	104
RAB18	1313	1035	926	1897	1081	888
MKX	157	65	47	636	289	234
ARMC4	42	22	20	72	27	16
MPP7	23	30	27	251	89	87
WAC-AS1	236	181	168	263	143	83
WAC	2719	2108	2001	3455	2186	1513
BAMBI	151	57	56	113	67	71
PTCHD3P1	232	313	255	362	299	196
SVIL	197	124	71	236	165	108
MIR938	0	3	0	0	0	0
KIAA1462	6	1	3	0	0	0
MTPAP	636	596	421	641	447	376
MAP3K8	60	25	27	89	36	32
ZNF438	36	31	43	51	37	13
ZEB1-AS1	34	16	8	24	7	15
ZEB1	306	264	220	329	240	174
ARHGAP12	286	196	151	362	212	168
KIF5B	5095	3904	3483	7163	4493	3019
EPC1	567	528	496	875	551	344
CCDC7	6	0	3	0	0	1
C10orf68	3	1	3	5	0	1
ITGB1	316	144	172	425	206	123
NRP1	158	179	128	426	240	200
PARD3	459	448	357	647	468	321
CUL2	358	271	219	423	237	193
CREM	423	350	294	387	395	330
CCNY	748	782	661	1160	742	557
FZD8	155	133	84	115	96	104
MTRNR2L7	0	0	0	0	0	0
ZNF248	145	115	64	149	88	72
ZNF25	30	14	28	43	18	30
ZNF33A	259	242	199	366	218	210
ZNF37A	402	425	399	396	351	224
HSD17B7P2	2	4	6	11	5	4
LOC399744	5	10	5	4	2	0
LOC441666	0	0	0	0	0	0
LINC00839	4	1	0	9	1	0
ZNF37BP	168	103	67	175	94	43
ZNF33B	331	246	218	432	228	169
BMS1	1675	1750	1762	1544	1482	1077
RET	0	0	0	3	0	0
CSGALNACT2	174	85	83	329	105	98
RASGEF1A	5	1	4	5	2	0
FXYD4	1	0	0	0	0	0
HNRNPF	6554	4632	4784	7745	4594	3486
ZNF487P	0	1	0	0	0	0
ZNF239	85	82	58	77	50	64
ZNF485	31	35	27	28	26	20
ZNF32	154	128	142	179	99	51
HNRNPA3P1	2	3	1	5	1	3
LINC00619	1	0	0	2	0	0
RASSF4	11	3	6	2	0	1
C10orf10	13	7	4	5	1	0
C10orf25	10	3	10	13	7	6
ZNF22	469	417	332	510	417	330
2008-03-01	4	2	4	7	1	4
ZFAND4	23	19	27	22	8	3
FAM21C	10	7	0	4	9	5
GLUD1P7	2	0	0	0	0	0
SYT15	0	1	1	10	2	3
GPRIN2	0	0	0	30	6	8
PPYR1	0	0	0	0	0	0
LINC00842	39	20	33	52	15	16
HNRNPA1P33	134	55	32	361	96	190
FAM35DP	0	0	0	0	0	0
ANXA8L2	0	0	1	1	0	0
FAM21B	0	0	0	3	0	0
ZNF488	35	52	54	13	9	7
GDF10	0	0	2	1	0	0
LOC399753	0	0	0	3	1	0
MAPK8	32	28	20	70	18	18
ARHGAP22	70	118	69	81	105	56
ERCC6	95	39	41	121	51	32
PGBD3	52	34	29	77	37	21
OGDHL	3	0	3	0	0	0
PARG	268	217	168	354	195	210
AGAP8	9	16	17	22	23	18
AGAP7	1	0	0	0	0	0
NCOA4	2154	1419	1224	2395	1106	871
TIMM23	1111	983	850	1507	928	663
AGAP6	39	45	44	52	30	28
FLJ31813	0	3	1	12	2	0
FAM21A	4	2	0	0	3	0
ASAH2	0	0	0	0	0	0
SGMS1	380	206	194	509	178	156
ASAH2B	1	1	0	2	0	2
PRKG1	4	0	1	0	0	0
CSTF2T	471	359	292	629	297	228
PRKG1-AS1	0	0	0	4	0	0
DKK1	45	23	12	89	70	51
MTRNR2L5	0	1	0	0	0	0
ZWINT	2083	1700	1552	4394	2451	2517
IPMK	258	182	142	363	229	196
CISD1	2642	2134	1704	2886	1679	1207
UBE2D1	267	184	131	228	128	117
TFAM	1221	991	924	1096	797	683
BICC1	7	7	10	10	1	4
FAM133CP	10	11	17	28	18	11
FAM13C	140	51	73	105	26	19
SLC16A9	89	86	83	17	14	5
M1	0	0	0	0	0	0
CCDC6	1207	1095	939	1721	998	893
ANK3	26	17	22	4	0	1
CDK1	2818	2067	2015	4162	2342	1635
RHOBTB1	666	358	387	614	263	171
TMEM26	1	0	0	0	0	0
C10orf107	0	3	1	4	1	0
ARID5B	270	127	144	726	280	143
RTKN2	168	93	79	273	178	117
ZNF365	46	52	30	46	36	27
ADO	436	391	346	450	312	213
EGR2	4	4	0	1	0	0
NRBF2	238	192	164	280	142	110
JMJD1C	155	59	85	174	74	38
JMJD1C-AS1	3	0	7	12	0	5
REEP3	699	443	436	867	390	356
ANXA2P3	325	186	216	515	153	67
DNAJC12	608	384	396	416	196	145
SIRT1	414	305	215	492	354	264
HERC4	948	718	657	1528	835	856
MYPN	120	111	81	343	152	101
ATOH7	1	6	0	4	1	1
PBLD	47	23	18	86	28	31
HNRNPH3	7726	8553	6486	10169	8473	8260
RUFY2	67	48	42	105	61	41
DNA2	144	51	56	112	43	57
SLC25A16	74	60	51	148	60	47
TET1	13	7	3	0	0	0
CCAR1	2689	2520	2254	2779	2077	1571
STOX1	5	3	1	2	2	0
DDX50	1794	1615	1213	2113	1293	923
DDX21	8607	9726	8399	9041	9554	6936
KIAA1279	423	222	194	603	284	239
SRGN	224	201	189	469	235	185
VPS26A	727	603	583	954	579	432
SUPV3L1	142	161	117	191	110	62
HKDC1	0	1	0	0	2	1
HK1	1052	1190	956	1318	972	650
TACR2	0	0	0	0	1	0
TSPAN15	9	0	2	0	1	0
C10orf35	131	151	96	147	76	99
AIFM2	958	929	807	1180	848	587
TYSND1	365	515	501	353	372	183
SAR1A	1484	1299	1180	2115	1192	842
PPA1	1868	1261	907	1390	1032	1006
LRRC20	47	26	16	104	47	43
EIF4EBP2	790	640	510	1420	701	561
PALD1	36	10	8	12	13	9
ADAMTS14	0	0	0	0	0	0
SGPL1	751	421	377	1034	451	405
PCBD1	467	338	279	611	400	304
UNC5B	1	0	0	5	3	0
SLC29A3	56	67	38	58	24	12
CDH23	1	0	0	0	0	0
C10orf54	44	11	10	61	11	9
PSAP	7526	6226	5184	10697	5883	3871
CHST3	184	206	221	429	306	178
SPOCK2	4	14	7	13	8	4
ASCC1	509	504	420	576	352	290
ANAPC16	1516	1078	1009	1504	912	600
DDIT4	2906	2471	2183	1827	1384	1010
DNAJB12	454	440	403	567	392	276
MICU1	399	286	258	673	325	184
MCU	857	600	571	1016	608	572
P4HA1	872	572	480	1403	565	518
NUDT13	11	19	11	34	10	20
ECD	177	199	159	261	162	127
FAM149B1	75	32	37	90	28	13
DNAJC9	1140	1326	1039	2087	1246	1074
DNAJC9-AS1	0	0	0	4	3	1
MRPS16	3080	3077	2535	3944	2331	1823
TTC18	1	6	2	0	0	1
ANXA7	961	807	708	1278	767	535
MSS51	15	20	15	4	3	9
PPP3CB	319	368	272	389	292	209
USP54	56	41	43	55	35	39
MYOZ1	2	0	0	0	0	0
SYNPO2L	0	0	0	0	0	0
AGAP5	1	1	0	3	4	0
BMS1P4	6	16	13	11	11	3
GLUD1P3	11	3	7	6	9	2
SEC24C	408	407	294	476	306	213
FUT11	51	46	50	95	52	36
CHCHD1	2522	1907	1479	3487	2078	1572
ZSWIM8	477	249	293	678	326	136
ZSWIM8-AS1	6	16	9	5	2	2
NDST2	84	48	55	60	51	34
CAMK2G	202	156	155	301	163	107
C10orf55	0	0	0	0	0	0
PLAU	27	5	5	41	5	5
VCL	2265	1384	1089	2462	1501	1067
AP3M1	737	643	477	970	539	422
ADK	904	839	667	1119	586	468
KAT6B	155	82	90	301	119	103
DUSP13	0	0	0	0	0	2
SAMD8	195	88	58	292	96	95
VDAC2	1965	1696	1472	2329	1545	1020
COMTD1	550	594	482	398	324	186
ZNF503-AS1	1	0	0	3	0	0
ZNF503	1856	1002	997	1360	478	372
ZNF503-AS2	60	40	49	26	13	6
C10orf11	18	11	14	9	2	2
KCNMA1	28	60	64	6	3	8
[truncated: 14,467 more rows]

## Sheet: Legend
Dataset EV2
RNA-Seq expression data of Hela and CCNF K/O cell lines. Expression matrix contains read counts per sample generated by STAR package.
